# Supplementary material for: Graph generative and adversarial strategy-enhanced node feature learning and self-calibrated pairwise attribute encoding for prediction of drug-related side effects
Source: Front Pharmacol. 2023 Sep 4;14:1257842. doi: 10.3389/fphar.2023.1257842 (PMC10507253; doi:10.3389/fphar.2023.1257842)
Supplement: Supplementary file 1 [file Table1.XLS]

## Sheet: Sheet2
Drug Name	Candidate side effect name	Rank	Association score
Cetrorelix	hypercorticism	1	0.825204
Cetrorelix	Peritoneal infection	2	0.711354
Cetrorelix	stillbirth	3	0.478464
Cetrorelix	aphthous stomatitis	4	0.283888
Cetrorelix	angiomyolipoma	5	0.264854
Cetrorelix	vascular occlusion	6	0.198679
Cetrorelix	acute chest pain	7	0.194128
Cetrorelix	palmar plantar erythrodysesthesia	8	0.193441
Cetrorelix	acute gout	9	0.182061
Cetrorelix	Breast neoplasm malignant female	10	0.176352
Cetrorelix	ischemic neuropathy	11	0.169083
Cetrorelix	tooth malformation	12	0.101194
Cetrorelix	increased angina	13	0.0973924
Cetrorelix	congenital glaucoma	14	0.0592187
Cetrorelix	inflammatory bowel disease	15	0.0578061
Cetrorelix	rigidity	16	0.0505076
Cetrorelix	bedridden	17	0.0500836
Cetrorelix	impotence	18	0.0484808
Cetrorelix	idiopathic thrombocytopenia	19	0.0458897
Cetrorelix	Autoimmune disorder	20	0.043902
Cetrorelix	labyrinthitis	21	0.0434578
Cetrorelix	cataract specified	22	0.0428902
Cetrorelix	fatigability	23	0.0349284
Cetrorelix	spinal headache	24	0.030683
Cetrorelix	ciliary spasm	25	0.0290809
Cetrorelix	neuritis	26	0.028287
Cetrorelix	hypoglycemic shock	27	0.0268146
Cetrorelix	gastrointestinal carcinoma	28	0.0257372
Cetrorelix	agitation	29	0.0251027
Cetrorelix	hip dysplasia	30	0.0248594
Thiamine	tonsillitis	1	0.981026
Thiamine	anaphylaxis	2	0.798178
Thiamine	hemangioma acquired	3	0.74322
Thiamine	Sexually Transmitted Diseases	4	0.658901
Thiamine	vulvitis	5	0.485533
Thiamine	implant infection	6	0.415728
Thiamine	junctional bradycardia	7	0.311691
Thiamine	lung cancer	8	0.267878
Thiamine	Family Stress	9	0.184874
Thiamine	HIV positive	10	0.183429
Thiamine	congenital megacolon	11	0.168703
Thiamine	skin granuloma	12	0.14853
Thiamine	pneumothorax	13	0.132972
Thiamine	blackwater fever	14	0.131686
Thiamine	color blindness	15	0.0985403
Thiamine	Bone loss	16	0.0975728
Thiamine	ataxia	17	0.0958347
Thiamine	hepatoma	18	0.0908891
Thiamine	genital discharge	19	0.0840248
Thiamine	flaccid paralysis	20	0.0794332
Thiamine	bronchitis	21	0.0774908
Thiamine	adrenal dysfunction	22	0.0685889
Thiamine	oculomucocutaneous syndrome	23	0.0633421
Thiamine	choroidal nevus	24	0.053858
Thiamine	colorectal cancer	25	0.0524994
Thiamine	excessive appetite	26	0.0455606
Thiamine	otorrhagia	27	0.0428363
Thiamine	Mucormycosis	28	0.0422643
Thiamine	change in hair color	29	0.040496
Thiamine	Pleural infection NOS	30	0.0399593
VitaminA	headache	1	0.983276
VitaminA	vitiligo	2	0.667348
VitaminA	foot pain	3	0.297307
VitaminA	abdominal pain	4	0.236719
VitaminA	nasopharyngeal carcinoma	5	0.234747
VitaminA	gingivitis	6	0.209861
VitaminA	renal aplasia	7	0.159504
VitaminA	hepatic hemorrhage	8	0.148287
VitaminA	high frequency hearing loss	9	0.142331
VitaminA	gooseflesh	10	0.112176
VitaminA	ocular hyperemia	11	0.0910329
VitaminA	fat intolerance	12	0.0845736
VitaminA	Penile edema	13	0.0786736
VitaminA	left ventricular systolic dysfunction	14	0.0700895
VitaminA	encopresis	15	0.0693542
VitaminA	sleep talking	16	0.0680317
VitaminA	flu symptoms	17	0.0594937
VitaminA	libido increased	18	0.0431403
VitaminA	SIADH	19	0.0410221
VitaminA	Wiedemann Syndrome	20	0.0361337
VitaminA	eyelid irritation	21	0.0331481
VitaminA	emphysema	22	0.0258811
VitaminA	perennial rhinitis	23	0.0258571
VitaminA	Male genital pain	24	0.0254998
VitaminA	chickenpox	25	0.0231703
VitaminA	vocal cord disorder	26	0.0209582
VitaminA	bacterial infections	27	0.0201838
VitaminA	rheumatism	28	0.0192862
VitaminA	lactose intolerance	29	0.0192287
VitaminA	loss of eyebrows	30	0.0171594
Pravastatin	cough	1	0.991378
Pravastatin	regression	2	0.987496
Pravastatin	chronic insomnia	3	0.882678
Pravastatin	tetany	4	0.549722
Pravastatin	upset	5	0.367243
Pravastatin	alopecia	6	0.281439
Pravastatin	skeletal muscle paralysis	7	0.264019
Pravastatin	Infectious Diarrhea	8	0.23336
Pravastatin	corneal ulcer	9	0.215843
Pravastatin	abnormal BUN	10	0.207194
Pravastatin	taste perversion	11	0.149533
Pravastatin	hypopnea	12	0.130713
Pravastatin	talkativeness	13	0.106635
Pravastatin	lactose intolerance	14	0.0946108
Pravastatin	rhinitis	15	0.0819993
Pravastatin	toxic epidermal necrolysis	16	0.0717518
Pravastatin	polymyalgia rheumatica	17	0.0671167
Pravastatin	edema Gastrointestinal	18	0.0610817
Pravastatin	claustrophobia	19	0.0577115
Pravastatin	recurrent pneumonia	20	0.047013
Pravastatin	bullous eruption	21	0.0465798
Pravastatin	hepatic necrosis	22	0.0445491
Pravastatin	myoglobinuria	23	0.0430067
Pravastatin	withdrawal syndrome neonatal	24	0.0419356
Pravastatin	jitteriness	25	0.0398396
Pravastatin	ventricular flutter	26	0.0375068
Pravastatin	Septicemia	27	0.0359022
Pravastatin	pernicious anemia	28	0.0351947
Pravastatin	feeling hot	29	0.0283828
Pravastatin	musculoskeletal pain	30	0.0276231
Fluvoxamine	pruritus	1	0.99921
Fluvoxamine	myopathy	2	0.985627
Fluvoxamine	menopause	3	0.976771
Fluvoxamine	urinary tract infection	4	0.956631
Fluvoxamine	melena	5	0.954549
Fluvoxamine	hypertonia	6	0.939952
Fluvoxamine	lactation	7	0.907406
Fluvoxamine	pemphigus	8	0.899831
Fluvoxamine	hyperesthesia	9	0.889304
Fluvoxamine	pustular rash	10	0.845733
Fluvoxamine	hyperventilation	11	0.815167
Fluvoxamine	early satiety	12	0.799733
Fluvoxamine	hematuria	13	0.776566
Fluvoxamine	depressive disorder	14	0.75947
Fluvoxamine	flatulence	15	0.74134
Fluvoxamine	withdrawn	16	0.719087
Fluvoxamine	abscess	17	0.671668
Fluvoxamine	AV block	18	0.61952
Fluvoxamine	sense of oppression	19	0.559131
Fluvoxamine	Intraoperative Floppy Iris Syndrome	20	0.529186
Fluvoxamine	herpes simplex	21	0.512059
Fluvoxamine	amenorrhea	22	0.470485
Fluvoxamine	mydriasis	23	0.419962
Fluvoxamine	taste loss	24	0.408309
Fluvoxamine	lacrimation	25	0.385024
Fluvoxamine	torsade de pointes	26	0.369367
Fluvoxamine	arthrosis	27	0.356167
Fluvoxamine	ZE syndrome	28	0.310491
Fluvoxamine	foot pain	29	0.276806
Fluvoxamine	Skeletal System Disorders	30	0.270496
Valsartan	headache	1	0.996659
Valsartan	low cardiac output	2	0.994403
Valsartan	elevated blood pressure	3	0.992703
Valsartan	pathological fracture	4	0.991463
Valsartan	chills	5	0.777507
Valsartan	Candida intertrigo	6	0.636812
Valsartan	renal failure	7	0.617899
Valsartan	suffering	8	0.430501
Valsartan	infrequent bowel movements	9	0.418266
Valsartan	neck tightness	10	0.367217
Valsartan	somnolence	11	0.294687
Valsartan	aftertaste	12	0.253566
Valsartan	pulmonary nodule	13	0.226043
Valsartan	uremia	14	0.219247
Valsartan	hepatitis	15	0.218792
Valsartan	pain	16	0.142708
Valsartan	infection	17	0.121987
Valsartan	Candida albicans infection	18	0.12092
Valsartan	paroxysmal ventricular tachycardia	19	0.117355
Valsartan	lymphocytic leukemia	20	0.105095
Valsartan	respiratory tract infection	21	0.101301
Valsartan	Anemia aggravated	22	0.0976623
Valsartan	bacterial conjunctivitis	23	0.0910376
Valsartan	cough	24	0.0794678
Valsartan	allergy aggravated	25	0.0663154
Valsartan	variegate porphyria	26	0.0493706
Valsartan	tracheobronchitis	27	0.0477368
Valsartan	polycythemia vera	28	0.0467487
Valsartan	endometrial polyps	29	0.0456954
Valsartan	thrombotic microangiopathy	30	0.0358883
Ramipril	cerebrovascular disorder	1	1
Ramipril	pancytopenia	2	0.998953
Ramipril	cramps	3	0.916871
Ramipril	headache	4	0.748644
Ramipril	endocrine neoplasms malignant	5	0.497411
Ramipril	purpura	6	0.461947
Ramipril	increased sweating	7	0.385047
Ramipril	liver damage	8	0.370609
Ramipril	skin tenderness	9	0.292547
Ramipril	renal insufficiency	10	0.248591
Ramipril	trichotillomania	11	0.228205
Ramipril	keratosis	12	0.202258
Ramipril	sore mouth	13	0.164092
Ramipril	bradyphrenia	14	0.143747
Ramipril	manic	15	0.120788
Ramipril	dwarfism	16	0.0908644
Ramipril	esophageal hemorrhage	17	0.0873663
Ramipril	epigastric pain	18	0.0744805
Ramipril	lip blister	19	0.0737035
Ramipril	polycythemia	20	0.0736559
Ramipril	carotid artery occlusion	21	0.0707084
Ramipril	equilibrium disorders	22	0.0704866
Ramipril	acute gout	23	0.0663358
Ramipril	inguinal hernia	24	0.0649748
Ramipril	bowel sounds abnormal	25	0.0573318
Ramipril	bronchiolitis obliterans	26	0.0554393
Ramipril	periorbital swelling	27	0.0535946
Ramipril	Serum phosphate increased	28	0.0506151
Ramipril	injection site abscess sterile	29	0.0465116
Ramipril	uveitis	30	0.0439328
Flunisolide	vaginitis	1	0.940505
Flunisolide	cough increased	2	0.74081
Flunisolide	hypertension	3	0.60916
Flunisolide	Hydrocephalus acquired	4	0.42856
Flunisolide	pelvic peritoneal adhesions	5	0.402823
Flunisolide	flatulence	6	0.271556
Flunisolide	fertility	7	0.247709
Flunisolide	nasal burning	8	0.213956
Flunisolide	chest tightness	9	0.206411
Flunisolide	menstrual irregularities	10	0.179324
Flunisolide	food intolerance	11	0.140846
Flunisolide	postural hypotension	12	0.138592
Flunisolide	vaginal hemorrhage	13	0.132244
Flunisolide	meas	14	0.112963
Flunisolide	Cloudy Urine	15	0.111676
Flunisolide	premenstrual tension	16	0.100027
Flunisolide	menstrual spotting	17	0.0951095
Flunisolide	ankle edema	18	0.0946285
Flunisolide	chronic pancreatitis	19	0.0843549
Flunisolide	mydriasis	20	0.0773233
Flunisolide	convulsive disorders	21	0.0729321
Flunisolide	hematological malignancy	22	0.0619808
Flunisolide	keratitis sicca	23	0.0611103
Flunisolide	peroneal nerve palsy	24	0.05953
Flunisolide	rash psoriaform	25	0.0561649
Flunisolide	epiglottitis	26	0.0477208
Flunisolide	prerenal azotemia	27	0.0471599
Flunisolide	migraine	28	0.043004
Flunisolide	decreased appetite	29	0.0426412
Flunisolide	homicidal ideation	30	0.0358264
Baclofen	apnea	1	0.999659
Baclofen	weight loss	2	0.998887
Baclofen	numbness	3	0.986672
Baclofen	Hunger Pangs	4	0.971553
Baclofen	back pain	5	0.937577
Baclofen	cerebral ischemia	6	0.638739
Baclofen	allergic pneumonitis	7	0.273689
Baclofen	tooth sensitivity	8	0.235326
Baclofen	reflexes decreased	9	0.176782
Baclofen	vaginitis	10	0.158442
Baclofen	vaginal erythema	11	0.157407
Baclofen	vasodilation	12	0.131344
Baclofen	bradypnea	13	0.125547
Baclofen	spots before eyes	14	0.101379
Baclofen	nasal burning	15	0.100658
Baclofen	bladder diverticulum	16	0.0993385
Baclofen	eruptive xanthomas	17	0.0970772
Baclofen	carcinoma of the prostate	18	0.0882038
Baclofen	cholinesterase deficiency	19	0.0851064
Baclofen	seizures	20	0.074285
Baclofen	borborygmi	21	0.0644118
Baclofen	yellow nail syndrome	22	0.0635307
Baclofen	presyncope	23	0.0580815
Baclofen	convulsions	24	0.0544112
Baclofen	abnormal vision	25	0.0525992
Baclofen	memory loss	26	0.0468944
Baclofen	marrow depression	27	0.0420978
Baclofen	fatigue	28	0.0398291
Baclofen	G6PD deficiency	29	0.0356132
Baclofen	CMV infection	30	0.0342042
Amphetamine	periosteal disorder	1	0.945227
Amphetamine	urinary tract infection	2	0.828963
Amphetamine	fatigue	3	0.796744
Amphetamine	insomnia	4	0.692914
Amphetamine	motor tics	5	0.682985
Amphetamine	jaw pain	6	0.654066
Amphetamine	immune reconstitution syndrome	7	0.634219
Amphetamine	increase in systolic blood pressure	8	0.582738
Amphetamine	blackout	9	0.350663
Amphetamine	orgasmic dysfunction	10	0.318936
Amphetamine	spermatogenesis arrest	11	0.305012
Amphetamine	extrasystoles	12	0.295015
Amphetamine	fever	13	0.275504
Amphetamine	toxic epidermal necrolysis	14	0.259893
Amphetamine	hard feces	15	0.221179
Amphetamine	anorexia	16	0.199191
Amphetamine	chest pain	17	0.197355
Amphetamine	tooth disorder	18	0.143356
Amphetamine	breast enlargement	19	0.127878
Amphetamine	azoospermia	20	0.113138
Amphetamine	dyspnea	21	0.103966
Amphetamine	Periapical abscess	22	0.0965899
Amphetamine	fecal impaction	23	0.0902629
Amphetamine	photosensitivity reaction	24	0.0898019
Amphetamine	generalized abdominal pain	25	0.0870521
Amphetamine	symptom of anxiety	26	0.0849856
Amphetamine	loss of appetite	27	0.0839864
Amphetamine	foreign body sensation	28	0.0785452
Amphetamine	rosacea	29	0.077207
Amphetamine	disinhibition	30	0.0509695
Nicotine	sudden death	1	0.997188
Nicotine	tremor	2	0.978613
Nicotine	decreased lacrimation	3	0.922937
Nicotine	menstrual disorder	4	0.902047
Nicotine	atrial fibrillation	5	0.853011
Nicotine	graft rejection	6	0.651272
Nicotine	renal shutdown	7	0.313937
Nicotine	arteriovenous fistula	8	0.306661
Nicotine	nasal ulcer	9	0.300395
Nicotine	miosis	10	0.223755
Nicotine	photosensitivity allergic reaction	11	0.21951
Nicotine	muscle hemorrhage	12	0.18878
Nicotine	vitamin B deficiency	13	0.187585
Nicotine	Infantile acne	14	0.167039
Nicotine	aphasia	15	0.148029
Nicotine	elevated bilirubin	16	0.141039
Nicotine	pharyngitis	17	0.139834
Nicotine	dizziness exertional	18	0.122576
Nicotine	multifocal atrial tachycardia	19	0.116925
Nicotine	blepharitis	20	0.115637
Nicotine	atrophic vaginitis	21	0.103208
Nicotine	larynx	22	0.0972131
Nicotine	esophageal erosions	23	0.0844102
Nicotine	Venous pressure jugular	24	0.0793169
Nicotine	vaginal irritation	25	0.0760557
Nicotine	elevated liver function tests	26	0.0615268
Nicotine	dry lips	27	0.053993
Nicotine	global amnesia	28	0.0531601
Nicotine	exacerbation of asthma	29	0.0519901
Nicotine	Ceruminosis	30	0.0478789
Cevimeline	acne	1	0.999835
Cevimeline	hyperkeratosis	2	0.998396
Cevimeline	aggressive	3	0.994571
Cevimeline	dysuria	4	0.994557
Cevimeline	sialadenitis	5	0.993292
Cevimeline	cataract	6	0.988113
Cevimeline	hypochromic anemia	7	0.979603
Cevimeline	scleritis	8	0.965137
Cevimeline	allergy aggravated	9	0.950349
Cevimeline	hypotension	10	0.879161
Cevimeline	hearing loss	11	0.864479
Cevimeline	venospasm	12	0.860763
Cevimeline	keratitis	13	0.851239
Cevimeline	confusion	14	0.837814
Cevimeline	burning tongue	15	0.77939
Cevimeline	delusions	16	0.702112
Cevimeline	aggravated hypertension	17	0.655468
Cevimeline	sickle cell disease	18	0.635178
Cevimeline	cellulitis	19	0.625245
Cevimeline	arthrosis	20	0.603257
Cevimeline	pleural effusion	21	0.567636
Cevimeline	carotid stenosis	22	0.565468
Cevimeline	renal failure	23	0.55977
Cevimeline	agitation	24	0.551918
Cevimeline	wound infections	25	0.546887
Cevimeline	MRS	26	0.469959
Cevimeline	alkaline phosphatase increased	27	0.449339
Cevimeline	Sudden unexplained death	28	0.436302
Cevimeline	carpal tunnel syndrome	29	0.431965
Cevimeline	mouth edema	30	0.390943
Lorazepam	suicide gesture	1	1
Lorazepam	euphoria	2	0.999708
Lorazepam	agranulocytosis	3	0.991995
Lorazepam	nasal polyps	4	0.991793
Lorazepam	jitteriness	5	0.974083
Lorazepam	periodontal disease	6	0.903785
Lorazepam	artery spasm	7	0.855176
Lorazepam	erythrocytosis	8	0.719211
Lorazepam	dish	9	0.419849
Lorazepam	sideroblastic anemia	10	0.345053
Lorazepam	acidosis	11	0.323565
Lorazepam	liver fatty	12	0.312875
Lorazepam	white blood cell disorder	13	0.310203
Lorazepam	aggressive	14	0.28651
Lorazepam	goiter	15	0.285002
Lorazepam	Autonomic Nervous System Disorders	16	0.203062
Lorazepam	eyelid swelling	17	0.175271
Lorazepam	bone disorder	18	0.168438
Lorazepam	ligament disorders	19	0.166877
Lorazepam	hair disorder	20	0.149373
Lorazepam	small cell lung cancer	21	0.144508
Lorazepam	ocular hyperemia	22	0.134143
Lorazepam	vitamin B12 deficiency	23	0.131465
Lorazepam	arrhythmia	24	0.0939384
Lorazepam	tardive dyskinesia	25	0.091464
Lorazepam	pulmonary infarction	26	0.0909415
Lorazepam	Mucocutaneous candidiasis	27	0.0883436
Lorazepam	asphyxia	28	0.0819284
Lorazepam	cataplexy	29	0.0802822
Lorazepam	red face	30	0.0799545
Esmolol	constipation	1	0.918272
Esmolol	urticaria	2	0.760837
Esmolol	Fat Redistribution	3	0.687138
Esmolol	confusion	4	0.576286
Esmolol	edema	5	0.570646
Esmolol	desquamation	6	0.488616
Esmolol	blurred vision	7	0.425771
Esmolol	neuropathy	8	0.341401
Esmolol	mydriasis	9	0.305702
Esmolol	arterial embolism	10	0.275781
Esmolol	periodontitis	11	0.158979
Esmolol	congestive cardiomyopathy	12	0.152148
Esmolol	arthritis aggravated	13	0.126127
Esmolol	respiratory alkalosis	14	0.0917209
Esmolol	syncope	15	0.0908165
Esmolol	benign brain neoplasm	16	0.0904603
Esmolol	flaccidity	17	0.0853743
Esmolol	nasal dryness	18	0.0825004
Esmolol	biliary tract disorder	19	0.0749843
Esmolol	bladder cancer	20	0.0696696
Esmolol	tetany	21	0.0660573
Esmolol	hyperhidrosis	22	0.0626686
Esmolol	thrombosis	23	0.0552328
Esmolol	elevated bilirubin	24	0.0551635
Esmolol	breast neoplasm	25	0.0546621
Esmolol	sleep paralysis	26	0.0415876
Esmolol	bilirubin unconjugated increased	27	0.0388728
Esmolol	retinal artery occlusion	28	0.0333737
Esmolol	Automatism	29	0.0318326
Esmolol	shoulder pain	30	0.0267622
Bortezomib	tubular	1	0.99413
Bortezomib	Immune System Disorders	2	0.993146
Bortezomib	phlebitis	3	0.956539
Bortezomib	aches	4	0.956441
Bortezomib	blindness	5	0.954419
Bortezomib	acute pulmonary edema	6	0.937045
Bortezomib	frustration	7	0.857758
Bortezomib	lymphangitis	8	0.791363
Bortezomib	aggressive	9	0.769244
Bortezomib	hemorrhagic strokes	10	0.724629
Bortezomib	dysesthesia	11	0.71205
Bortezomib	paresthesia	12	0.696886
Bortezomib	back pain	13	0.691872
Bortezomib	rash macular	14	0.590997
Bortezomib	deafness	15	0.533909
Bortezomib	bradycardia	16	0.465173
Bortezomib	megacolon	17	0.373091
Bortezomib	elevated bilirubin	18	0.274545
Bortezomib	cystitis	19	0.237504
Bortezomib	stiffness	20	0.205225
Bortezomib	bilateral hearing loss	21	0.202501
Bortezomib	hyponatremia	22	0.173068
Bortezomib	death	23	0.171332
Bortezomib	bronchospasm	24	0.17002
Bortezomib	insulin allergy	25	0.164288
Bortezomib	hepatomegaly	26	0.156659
Bortezomib	ataxia	27	0.154055
Bortezomib	photosensitivity allergic reaction	28	0.15052
Bortezomib	pustular rash	29	0.120915
Bortezomib	dysarthria	30	0.096661
Phentermine	claustrophobia	1	0.999945
Phentermine	fat embolism	2	0.915262
Phentermine	hemorrhagic duodenitis	3	0.827917
Phentermine	no Proteinuria	4	0.827662
Phentermine	headache	5	0.608091
Phentermine	constipation	6	0.553074
Phentermine	lipodystrophy	7	0.497481
Phentermine	obesity	8	0.363997
Phentermine	acute tonsillitis	9	0.321752
Phentermine	agitation	10	0.249522
Phentermine	onychia	11	0.221244
Phentermine	mixed infections	12	0.189946
Phentermine	sphincter of Oddi spasm	13	0.162836
Phentermine	hypersomnia	14	0.149524
Phentermine	vocal tics	15	0.122895
Phentermine	embolus	16	0.116095
Phentermine	livedo	17	0.113042
Phentermine	pneumonia	18	0.0907328
Phentermine	elevated serum potassium	19	0.0807032
Phentermine	sinus infection	20	0.0764948
Phentermine	acute graft versus host disease	21	0.0685365
Phentermine	decreased electrolytes	22	0.0656
Phentermine	lumbar disc lesion	23	0.0653804
Phentermine	hyponatremia	24	0.0539368
Phentermine	skin papilloma	25	0.0537517
Phentermine	female breast	26	0.0533545
Phentermine	retinal toxicity	27	0.0516651
Phentermine	high frequency hearing loss	28	0.0392609
Phentermine	sputum increased	29	0.0346099
Phentermine	vaginal spotting	30	0.0320103
Tramadol	vaginal cyst	1	0.999967
Tramadol	bursitis	2	0.997334
Tramadol	photopsia	3	0.991197
Tramadol	hyponatremia	4	0.927475
Tramadol	asthma aggravated	5	0.869373
Tramadol	lymphadenopathy	6	0.784606
Tramadol	biliary tract disorder	7	0.772802
Tramadol	convulsions	8	0.693117
Tramadol	anosmia	9	0.580451
Tramadol	fungal infection	10	0.564584
Tramadol	hypertriglyceridemia	11	0.560699
Tramadol	atrophy	12	0.553831
Tramadol	gonadotropins decreased	13	0.533859
Tramadol	hand edema	14	0.522686
Tramadol	eczema	15	0.514
Tramadol	arthralgia	16	0.469796
Tramadol	bronchospasm	17	0.446036
Tramadol	nasal edema	18	0.441996
Tramadol	BUN increased	19	0.392784
Tramadol	decreased sodium	20	0.381724
Tramadol	Chest wall pain	21	0.370068
Tramadol	menometrorrhagia	22	0.311124
Tramadol	tongue edema	23	0.306647
Tramadol	tremor	24	0.290387
Tramadol	stiffness	25	0.224012
Tramadol	mammogram abnormal	26	0.196014
Tramadol	spinal cord compression	27	0.16894
Tramadol	fatigability	28	0.155119
Tramadol	dermatitis	29	0.137787
Tramadol	cardiomyopathy	30	0.136037
Betaxolol	conjunctivitis	1	0.999048
Betaxolol	heart block	2	0.977301
Betaxolol	tachycardia	3	0.9756
Betaxolol	decreased visual acuity	4	0.955223
Betaxolol	hypothyroidism	5	0.876638
Betaxolol	atrioventricular dissociation	6	0.873026
Betaxolol	glossitis	7	0.722624
Betaxolol	breast fibroadenosis	8	0.69283
Betaxolol	osteoarthritis	9	0.563214
Betaxolol	chondrodystrophy	10	0.498979
Betaxolol	leg cramps	11	0.443733
Betaxolol	hallucinations	12	0.431583
Betaxolol	infection	13	0.414982
Betaxolol	ear buzzing	14	0.381975
Betaxolol	DDD	15	0.351233
Betaxolol	anemia	16	0.295904
Betaxolol	scrotum	17	0.19853
Betaxolol	amnesia	18	0.162754
Betaxolol	anxiety	19	0.159694
Betaxolol	growth hormone deficiency	20	0.147579
Betaxolol	meningocele	21	0.143338
Betaxolol	hemophilia	22	0.125437
Betaxolol	SGPT increased	23	0.111642
Betaxolol	Growth hormone overproduction	24	0.108006
Betaxolol	left ventricular dysfunction	25	0.0807046
Betaxolol	dermatitis	26	0.0749085
Betaxolol	borborygmi	27	0.0715525
Betaxolol	sleep apnea	28	0.070501
Betaxolol	blurred vision	29	0.069915
Betaxolol	generalized pruritus	30	0.0678714
Fluconazole	abnormal bone development	1	0.575352
Fluconazole	glossitis	2	0.498139
Fluconazole	methemoglobinemia	3	0.377307
Fluconazole	melena	4	0.305342
Fluconazole	lymphedema	5	0.285068
Fluconazole	intraventricular hemorrhage	6	0.234566
Fluconazole	increased ammonia	7	0.180472
Fluconazole	normal platelet count	8	0.160736
Fluconazole	nail disorder	9	0.145176
Fluconazole	foot pain	10	0.0981176
Fluconazole	hydroureter	11	0.096757
Fluconazole	dysuria	12	0.0807781
Fluconazole	Oral fungal infection NOS	13	0.0795806
Fluconazole	prom	14	0.0767671
Fluconazole	dermatomyositis	15	0.0718623
Fluconazole	drug eruption	16	0.0709656
Fluconazole	hypoesthesia oral	17	0.0611254
Fluconazole	osteoarthritis of the hand	18	0.0567477
Fluconazole	infection	19	0.0467057
Fluconazole	somnolence	20	0.0445446
Fluconazole	hypertensive episodes	21	0.0375662
Fluconazole	implantation complication	22	0.0325616
Fluconazole	autoimmune hemolytic anemia	23	0.0318868
Fluconazole	parotid gland enlargement	24	0.0287448
Fluconazole	periodontal abscess	25	0.0260675
Fluconazole	subcapsular cataracts	26	0.0235759
Fluconazole	MAC	27	0.0184816
Fluconazole	Oral irritation	28	0.0161086
Fluconazole	nasal polyps	29	0.0152927
Fluconazole	metallic taste	30	0.0123731
Troglitazone	osteonecrosis of the jaw	1	0.73674
Troglitazone	Herpes Simplex Dermatitis	2	0.666147
Troglitazone	tongue edema	3	0.649023
Troglitazone	metallic taste	4	0.547089
Troglitazone	BUN increased	5	0.472973
Troglitazone	laboratory test abnormal	6	0.459255
Troglitazone	Penile edema	7	0.231759
Troglitazone	acute liver failure	8	0.223627
Troglitazone	withdrawn	9	0.221961
Troglitazone	contact dermatitis	10	0.211681
Troglitazone	Phenylketonuria	11	0.183014
Troglitazone	increased plasma volume	12	0.135254
Troglitazone	normochromic normocytic anaemia	13	0.115586
Troglitazone	Nerve Root Lesion	14	0.0907306
Troglitazone	Acute exacerbation of chronic bronchitis	15	0.0739656
Troglitazone	aplastic anemia	16	0.0681999
Troglitazone	congenital heart disease	17	0.0668955
Troglitazone	leukemia	18	0.0623274
Troglitazone	menstrual irregularities	19	0.0472673
Troglitazone	rebound hypertension	20	0.0430655
Troglitazone	drug intolerance	21	0.0425011
Troglitazone	Urethral syndrome	22	0.0321027
Troglitazone	eye itching	23	0.0304687
Troglitazone	abdominal fullness	24	0.028759
Troglitazone	pure red cell aplasia	25	0.0287173
Troglitazone	burning lips	26	0.0284311
Troglitazone	tongue ulceration	27	0.01778
Troglitazone	myasthenia gravislike syndrome	28	0.0166955
Troglitazone	water intoxication	29	0.0166565
Troglitazone	edema of glottis	30	0.0162142
Oseltamivir	nightmares	1	0.984683
Oseltamivir	Sexually Transmitted Diseases	2	0.806783
Oseltamivir	nasal burning	3	0.764453
Oseltamivir	facial paresthesia	4	0.735822
Oseltamivir	abdominal pain	5	0.708748
Oseltamivir	Genital Disorders	6	0.535689
Oseltamivir	delirium	7	0.481157
Oseltamivir	vertigo	8	0.435998
Oseltamivir	bowel disease	9	0.330364
Oseltamivir	diabetes	10	0.241928
Oseltamivir	ABNORMAL RENAL FUNCTION TEST	11	0.239133
Oseltamivir	antisocial reaction	12	0.170708
Oseltamivir	alcohol dependence	13	0.1676
Oseltamivir	fecal impaction	14	0.164991
Oseltamivir	Automatism	15	0.139656
Oseltamivir	dys	16	0.128777
Oseltamivir	atopic	17	0.110545
Oseltamivir	injection site necrosis	18	0.102833
Oseltamivir	cerebrospinal fluid abnormal	19	0.10116
Oseltamivir	psychosis	20	0.0888863
Oseltamivir	erythema annulare centrifugum	21	0.0767154
Oseltamivir	ear disorder	22	0.0704247
Oseltamivir	normal creatinine	23	0.0656231
Oseltamivir	PR prolongation	24	0.0618473
Oseltamivir	corneal ulcer	25	0.0597602
Oseltamivir	geriatric	26	0.0596889
Oseltamivir	cerebral arteriosclerosis	27	0.0592231
Oseltamivir	diarrhea	28	0.0545491
Oseltamivir	neurogenic bladder	29	0.0495021
Oseltamivir	arterial anomaly	30	0.0489353
Erythromycin	hallucinations	1	0.95524
Erythromycin	ataxia	2	0.952567
Erythromycin	confusion	3	0.859161
Erythromycin	epidermal necrolysis	4	0.844779
Erythromycin	left ventricular dysfunction	5	0.63085
Erythromycin	coronary artery vasospasm	6	0.587456
Erythromycin	renal insufficiency	7	0.521425
Erythromycin	wandering	8	0.254288
Erythromycin	trisomy 21	9	0.196733
Erythromycin	reversible ischaemic neurological deficit	10	0.137996
Erythromycin	skin irritation	11	0.133612
Erythromycin	abdominal infections	12	0.114332
Erythromycin	hemangiosarcoma	13	0.103562
Erythromycin	polyneuropathy	14	0.0574728
Erythromycin	lacrimation	15	0.0567785
Erythromycin	dependence	16	0.0425911
Erythromycin	acute pulmonary edema	17	0.0407355
Erythromycin	sensations of heat	18	0.0368358
Erythromycin	injection site hemorrhage	19	0.0360492
Erythromycin	implant infection	20	0.0353282
Erythromycin	fluid retention	21	0.0321661
Erythromycin	anxiety	22	0.0317697
Erythromycin	rectal cramps	23	0.0311675
Erythromycin	excessive sedation	24	0.0292032
Erythromycin	oral pain	25	0.0277633
Erythromycin	middle ear	26	0.0263892
Erythromycin	prolonged prothrombin time	27	0.0257343
Erythromycin	vaginal pain	28	0.0241976
Erythromycin	sinus arrhythmia	29	0.0221089
Erythromycin	hypertonicity	30	0.0215752
Hydroxocobalamin	anaphylaxis	1	0.997732
Hydroxocobalamin	ventricular extrasystoles	2	0.990948
Hydroxocobalamin	swelling	3	0.959826
Hydroxocobalamin	endomyometritis	4	0.81587
Hydroxocobalamin	sideroblastic anemia	5	0.628759
Hydroxocobalamin	hemolysis	6	0.406333
Hydroxocobalamin	trigeminy	7	0.398928
Hydroxocobalamin	dry eye syndrome	8	0.349129
Hydroxocobalamin	tingling	9	0.264881
Hydroxocobalamin	gastrointestinal pain	10	0.245341
Hydroxocobalamin	uterine cyst	11	0.217082
Hydroxocobalamin	soft tissue necrosis	12	0.160037
Hydroxocobalamin	epiphysis	13	0.119403
Hydroxocobalamin	Fetal Disorders	14	0.0796744
Hydroxocobalamin	echolalia	15	0.0666493
Hydroxocobalamin	Influenza like illness	16	0.0577492
Hydroxocobalamin	quadriplegia	17	0.0490753
Hydroxocobalamin	infectious endocarditis	18	0.0473193
Hydroxocobalamin	substernal chest pain	19	0.0459361
Hydroxocobalamin	paroxysmal nocturnal dyspnea	20	0.0429198
Hydroxocobalamin	congenital megacolon	21	0.0395375
Hydroxocobalamin	bronchopulmonary aspergillosis	22	0.0382823
Hydroxocobalamin	serum sickness like reaction	23	0.0371099
Hydroxocobalamin	Nervous System Disorders	24	0.0332523
Hydroxocobalamin	labored respirations	25	0.0265371
Hydroxocobalamin	oral pain	26	0.0243004
Hydroxocobalamin	meningitis	27	0.0238833
Hydroxocobalamin	potassium decreased	28	0.0230272
Hydroxocobalamin	disorientation	29	0.0190149
Hydroxocobalamin	snoring	30	0.0189741
Caffeine	pulmonary edema	1	0.931291
Caffeine	vascular pain	2	0.905006
Caffeine	skin yellowing	3	0.881406
Caffeine	nonproliferative diabetic retinopathy	4	0.815311
Caffeine	vascular headache	5	0.462576
Caffeine	upper extremity edema	6	0.397541
Caffeine	labyrinthitis	7	0.341989
Caffeine	urinary tract cancer	8	0.255421
Caffeine	APL	9	0.191882
Caffeine	labyrinthine disorder	10	0.146059
Caffeine	diabetic neuropathy	11	0.132943
Caffeine	marrow depression	12	0.132433
Caffeine	adenovirus	13	0.124185
Caffeine	upper GI bleeding	14	0.123456
Caffeine	loss of fluid	15	0.120711
Caffeine	skin discoloration	16	0.119031
Caffeine	abscess	17	0.11187
Caffeine	focal segmental glomerulosclerosis	18	0.0920604
Caffeine	papillary thyroid cancer	19	0.0824844
Caffeine	ligament disorders	20	0.0792482
Caffeine	Epicondylitis	21	0.0781333
Caffeine	clonus	22	0.0595464
Caffeine	autistic disorder	23	0.05712
Caffeine	partial seizures	24	0.0452082
Caffeine	tachycardia	25	0.0358335
Caffeine	onychia	26	0.0345779
Caffeine	lactose intolerance	27	0.0340956
Caffeine	bilateral cataracts	28	0.0307322
Caffeine	gastroduodenitis	29	0.0306494
Caffeine	abdominal tenderness	30	0.0276822
Succinylcholine	shock	1	0.661465
Succinylcholine	increased intraocular pressure	2	0.416146
Succinylcholine	Abdominal adhesions	3	0.229928
Succinylcholine	skin bleeding	4	0.164519
Succinylcholine	retinal artery occlusion	5	0.148316
Succinylcholine	terminal cancer	6	0.147048
Succinylcholine	pelvic inflammatory disease	7	0.119928
Succinylcholine	obstructive pulmonary disease	8	0.116137
Succinylcholine	skin reaction localized	9	0.11277
Succinylcholine	central serous chorioretinopathy	10	0.0733481
Succinylcholine	pain	11	0.0653539
Succinylcholine	anterior ischemic optic neuropathy	12	0.0645895
Succinylcholine	acanthosis nigricans	13	0.0584412
Succinylcholine	vascular pain	14	0.0416217
Succinylcholine	synovitis	15	0.0385201
Succinylcholine	enteritis	16	0.035361
Succinylcholine	thrombosis	17	0.0337857
Succinylcholine	multiple pregnancies	18	0.0336866
Succinylcholine	depersonalization syndrome	19	0.0336395
Succinylcholine	lump in neck	20	0.0275519
Succinylcholine	hematocrit increased	21	0.02716
Succinylcholine	crystalluria	22	0.0268581
Succinylcholine	acneiform eruptions	23	0.0268283
Succinylcholine	musculoskeletal chest pain	24	0.0265753
Succinylcholine	gonadotropins decreased	25	0.0244132
Succinylcholine	sensory disturbance	26	0.023497
Succinylcholine	drug withdrawal	27	0.0208
Succinylcholine	memory loss	28	0.018838
Succinylcholine	cognitive deterioration	29	0.0174048
Succinylcholine	laryngitis	30	0.0167568
Sildenafil	anterior ischemic optic neuropathy	1	0.999999
Sildenafil	peripheral edema	2	0.963013
Sildenafil	ischemic optic neuropathy	3	0.959071
Sildenafil	mouth ulceration	4	0.954451
Sildenafil	arthritis	5	0.861016
Sildenafil	hypesthesia	6	0.793418
Sildenafil	graft loss	7	0.767408
Sildenafil	hypokalemia	8	0.762005
Sildenafil	Lower Respiratory Tract Infections	9	0.719812
Sildenafil	neuropathy	10	0.673925
Sildenafil	hypoxia	11	0.548538
Sildenafil	prostate cancer	12	0.516199
Sildenafil	nontoxic goiter	13	0.416927
Sildenafil	angina	14	0.40504
Sildenafil	nerve pain	15	0.370673
Sildenafil	stomatitis	16	0.334344
Sildenafil	blindness	17	0.325402
Sildenafil	pinpoint pupils	18	0.291304
Sildenafil	circumoral oedema	19	0.291171
Sildenafil	ovarian carcinoma	20	0.27399
Sildenafil	Thoracic	21	0.263436
Sildenafil	urine abnormality	22	0.241713
Sildenafil	asthenia	23	0.212506
Sildenafil	vertigo	24	0.202545
Sildenafil	skin carcinoma	25	0.173256
Sildenafil	neoplasm prostate	26	0.144454
Sildenafil	Paroxysmal nocturnal hemoglobinuria	27	0.143695
Sildenafil	urate	28	0.142598
Sildenafil	speech disorder	29	0.138201
Sildenafil	abdominal pain	30	0.137767
Dofetilide	cough increased	1	0.864702
Dofetilide	Elevated prolactin level	2	0.829771
Dofetilide	angioedema	3	0.528345
Dofetilide	epistaxis	4	0.447467
Dofetilide	hoarseness	5	0.319536
Dofetilide	retinal edema	6	0.302284
Dofetilide	breast neoplasm	7	0.256168
Dofetilide	Staphylococcal bacteremia	8	0.151977
Dofetilide	hypertension	9	0.0895643
Dofetilide	sweating	10	0.0736637
Dofetilide	sebaceous gland disorder	11	0.0723753
Dofetilide	bone tenderness	12	0.0567155
Dofetilide	dry hair	13	0.056246
Dofetilide	urea increased	14	0.0544489
Dofetilide	gastrointestinal reactions	15	0.0448563
Dofetilide	carpal tunnel syndrome	16	0.0446457
Dofetilide	palpitations	17	0.0400014
Dofetilide	eye hemorrhage	18	0.0360061
Dofetilide	hyposmia	19	0.0334043
Dofetilide	colitis	20	0.0324596
Dofetilide	genital pain	21	0.0320919
Dofetilide	weight gain	22	0.026895
Dofetilide	alcohol craving	23	0.0253924
Dofetilide	hepatic insufficiency	24	0.024687
Dofetilide	metastatic breast cancer	25	0.0224806
Dofetilide	anophthalmia	26	0.0199899
Dofetilide	cauda equina syndrome	27	0.0170642
Dofetilide	herpes simplex	28	0.0150753
Dofetilide	hyperhidrosis	29	0.0148888
Dofetilide	Myelofibrosis	30	0.0145151
Pyrimethamine	sore gums	1	0.816202
Pyrimethamine	crystalluria	2	0.547488
Pyrimethamine	Nasopharyngitis	3	0.525698
Pyrimethamine	zinc deficiency	4	0.405842
Pyrimethamine	Tympanic membrane disorder	5	0.291597
Pyrimethamine	psychotic episodes	6	0.178675
Pyrimethamine	hepatorenal syndrome	7	0.173264
Pyrimethamine	chest pressure sensation	8	0.164142
Pyrimethamine	thrombocytopenia	9	0.154506
Pyrimethamine	Mucormycosis	10	0.137593
Pyrimethamine	myasthenia gravislike syndrome	11	0.134146
Pyrimethamine	multiple pregnancies	12	0.126833
Pyrimethamine	arthritis aggravated	13	0.105492
Pyrimethamine	eosinophilia	14	0.0976416
Pyrimethamine	Postictal state	15	0.0888741
Pyrimethamine	hemarthrosis	16	0.062377
Pyrimethamine	blisters	17	0.0591374
Pyrimethamine	Cardiac Chest Pain	18	0.0558665
Pyrimethamine	edema	19	0.051257
Pyrimethamine	parathyroid neoplasm	20	0.0491278
Pyrimethamine	oppositional	21	0.0440334
Pyrimethamine	tongue paralysis	22	0.034306
Pyrimethamine	extrasystoles	23	0.0321434
Pyrimethamine	glycosylated hemoglobin increased	24	0.0319621
Pyrimethamine	changes in blood pressure	25	0.0309767
Pyrimethamine	essential hypertension	26	0.028705
Pyrimethamine	bladder spasm	27	0.0276336
Pyrimethamine	nocturnal dyspnea	28	0.0270689
Pyrimethamine	Leriche syndrome	29	0.0262409
Pyrimethamine	Autonomic Nervous System Disorders	30	0.0252113
Reserpine	glaucoma	1	1
Reserpine	hyperplasia	2	0.770705
Reserpine	deafness	3	0.540919
Reserpine	afibrinogenemia	4	0.495159
Reserpine	rigors	5	0.47964
Reserpine	vomiting	6	0.477896
Reserpine	loss of consciousness	7	0.431192
Reserpine	endometrial neoplasm	8	0.312573
Reserpine	abnormal menstrual cycle	9	0.291853
Reserpine	dementia with Lewy bodies	10	0.290466
Reserpine	flushing	11	0.266833
Reserpine	joint range of motion decreased	12	0.249942
Reserpine	decreased serum calcium	13	0.208378
Reserpine	intractable pain	14	0.199223
Reserpine	urinary urgency	15	0.185834
Reserpine	foot pain	16	0.155398
Reserpine	retinal vein thrombosis	17	0.131847
Reserpine	abnormal sensation in eye	18	0.0940652
Reserpine	hyperlactatemia	19	0.080553
Reserpine	bruxism	20	0.0597937
Reserpine	hyperlipidemia	21	0.0590503
Reserpine	clot	22	0.0583372
Reserpine	light anesthesia	23	0.0561742
Reserpine	xerosis cutis	24	0.0480352
Reserpine	sympathomimetic effects	25	0.0478797
Reserpine	fibroadenoma	26	0.0443414
Reserpine	blood lactate dehydrogenase increased	27	0.0412654
Reserpine	perioral dermatitis	28	0.0367039
Reserpine	Pain in extremity	29	0.0360611
Reserpine	kyphosis	30	0.0306263
Azithromycin	intractable pain	1	0.970398
Azithromycin	thrombophilia	2	0.758559
Azithromycin	arthralgia	3	0.722447
Azithromycin	allergic myocarditis	4	0.627475
Azithromycin	hypersensitivity	5	0.536973
Azithromycin	melanoma	6	0.46239
Azithromycin	Oily	7	0.28719
Azithromycin	agitation	8	0.265797
Azithromycin	elevated serum creatinine	9	0.264165
Azithromycin	gasping	10	0.250062
Azithromycin	leukopenia	11	0.226642
Azithromycin	bullous keratopathy	12	0.187395
Azithromycin	toxic epidermal necrolysis	13	0.178802
Azithromycin	SGOT increased	14	0.175984
Azithromycin	mg reduced	15	0.161806
Azithromycin	flatulence	16	0.120961
Azithromycin	dizziness	17	0.120181
Azithromycin	fibrosarcomas	18	0.104743
Azithromycin	occipital neuralgia	19	0.102512
Azithromycin	hand swelling	20	0.0947236
Azithromycin	decrease in serum uric acid	21	0.0940378
Azithromycin	dermatitis	22	0.0902199
Azithromycin	Ovarian Hyperstimulation Syndrome	23	0.081226
Azithromycin	tinnitus	24	0.0779934
Azithromycin	helicobacter infection	25	0.0768047
Azithromycin	right ventricular failure	26	0.0730013
Azithromycin	tooth malformation	27	0.0662803
Azithromycin	DES	28	0.0628972
Azithromycin	atrial flutter	29	0.0625131
Azithromycin	skin discoloration	30	0.058306
Ticlopidine	ulcer	1	0.999533
Ticlopidine	hypoglycemic coma	2	0.998356
Ticlopidine	hyponatremia	3	0.987881
Ticlopidine	breast discomfort	4	0.787658
Ticlopidine	hemianopia	5	0.619358
Ticlopidine	miliaria	6	0.537786
Ticlopidine	desquamation	7	0.469055
Ticlopidine	helicobacter gastritis	8	0.384626
Ticlopidine	anxiety attack	9	0.38129
Ticlopidine	hepatocellular jaundice	10	0.38025
Ticlopidine	elevated liver function tests	11	0.189299
Ticlopidine	gastrointestinal disturbance	12	0.141175
Ticlopidine	facial paralysis	13	0.0894007
Ticlopidine	abdominal pain upper	14	0.0890549
Ticlopidine	Idiopathic thrombocytopenic purpura	15	0.0714789
Ticlopidine	decreased drug level	16	0.0593197
Ticlopidine	septic arthritis	17	0.0591422
Ticlopidine	Cognitive Disorder	18	0.0578599
Ticlopidine	SIADH	19	0.0495008
Ticlopidine	hypochromic anemia	20	0.0480461
Ticlopidine	Breast swelling	21	0.036708
Ticlopidine	rhinitis ulcerative	22	0.0296687
Ticlopidine	vaginal dryness	23	0.0274791
Ticlopidine	color blindness	24	0.0269262
Ticlopidine	dysphasia	25	0.0255689
Ticlopidine	Mental impairment	26	0.025402
Ticlopidine	metastases	27	0.022435
Ticlopidine	choriocarcinoma	28	0.0192835
Ticlopidine	paresthesia of an extremity	29	0.0188785
Ticlopidine	status epilepticus	30	0.0180634
Adapalene	eyelid edema	1	0.992933
Adapalene	extrapyramidal syndrome	2	0.862933
Adapalene	urethral bleeding	3	0.635741
Adapalene	iron decreased	4	0.466375
Adapalene	decreased lacrimation	5	0.432146
Adapalene	swelling	6	0.319623
Adapalene	cold clammy skin	7	0.243457
Adapalene	joint effusion	8	0.220995
Adapalene	bladder stenosis	9	0.174127
Adapalene	anal inflammation	10	0.171182
Adapalene	APL	11	0.155316
Adapalene	intrahepatic cholestasis	12	0.131774
Adapalene	osteomalacia	13	0.115671
Adapalene	compartment syndrome	14	0.110758
Adapalene	Hepatitis A	15	0.0852092
Adapalene	pain	16	0.0812579
Adapalene	electromechanical dissociation	17	0.0776954
Adapalene	Elevated prolactin level	18	0.0677979
Adapalene	skin papilloma	19	0.0631367
Adapalene	Attention Deficit	20	0.0613421
Adapalene	Skin Breakdown	21	0.0588985
Adapalene	progression	22	0.052627
Adapalene	twitching	23	0.046655
Adapalene	change in hair color	24	0.0451323
Adapalene	hemolysis	25	0.0446493
Adapalene	cervical lymphadenopathy	26	0.039185
Adapalene	perioral dermatitis	27	0.0385647
Adapalene	hypertrophic cardiomyopathy	28	0.0384025
Adapalene	metaphyseal dysplasia	29	0.0380254
Adapalene	intermittent pyrexia	30	0.0349706
Midodrine	confusion	1	0.998895
Midodrine	anxiety	2	0.8026
Midodrine	epidermal necrosis	3	0.300505
Midodrine	Cervical lesion	4	0.274033
Midodrine	cold hands	5	0.225039
Midodrine	prolonged clotting time	6	0.218848
Midodrine	acne	7	0.168627
Midodrine	dyshidrotic eczema	8	0.148429
Midodrine	haemoglobin abnormal	9	0.139601
Midodrine	cardiopulmonary failure	10	0.137908
Midodrine	abdominal pain	11	0.101625
Midodrine	Staring	12	0.0963254
Midodrine	infectious endocarditis	13	0.0917867
Midodrine	abnormal vision	14	0.077196
Midodrine	eyelid edema	15	0.0755249
Midodrine	premenstrual tension	16	0.0643761
Midodrine	climacteric syndrome	17	0.0619682
Midodrine	increased mean corpuscular volume	18	0.0610167
Midodrine	HIV infection	19	0.053177
Midodrine	pharyngolaryngeal pain	20	0.0527692
Midodrine	akinesia	21	0.046365
Midodrine	decreased libido	22	0.0424803
Midodrine	stressed	23	0.041228
Midodrine	gallbladder cancer	24	0.0391853
Midodrine	asterixis	25	0.0390865
Midodrine	cushingoid	26	0.0382505
Midodrine	cryptococcal meningitis	27	0.0358815
Midodrine	scarring	28	0.0344686
Midodrine	digoxin levels	29	0.0274513
Midodrine	Anastomotic leak	30	0.0240176
Pantoprazole	dizziness	1	0.999666
Pantoprazole	hypertension	2	0.995978
Pantoprazole	bronchitis	3	0.972669
Pantoprazole	impotence	4	0.95385
Pantoprazole	laboratory test abnormal	5	0.914071
Pantoprazole	hiccup	6	0.850877
Pantoprazole	nephritis	7	0.757715
Pantoprazole	chronic allograft nephropathy	8	0.738765
Pantoprazole	retinitis	9	0.724881
Pantoprazole	unresponsive to stimuli	10	0.716646
Pantoprazole	hypotension	11	0.645204
Pantoprazole	bilirubinemia	12	0.606376
Pantoprazole	optic neuropathy	13	0.525428
Pantoprazole	neck pain	14	0.461588
Pantoprazole	cramps	15	0.444105
Pantoprazole	albuminuria	16	0.389093
Pantoprazole	laryngitis	17	0.336567
Pantoprazole	melena	18	0.307294
Pantoprazole	Musculoskeletal System Disorders	19	0.295993
Pantoprazole	moniliasis	20	0.286712
Pantoprazole	biliary pain	21	0.286044
Pantoprazole	herpes simplex	22	0.247008
Pantoprazole	renal rickets	23	0.242557
Pantoprazole	sleep talking	24	0.223653
Pantoprazole	abnormality of accommodation	25	0.220408
Pantoprazole	drug dependence	26	0.219478
Pantoprazole	diuretic effect	27	0.20646
Pantoprazole	malignant histiocytosis	28	0.201155
Pantoprazole	buccal inflammation	29	0.168745
Pantoprazole	epidermolysis bullosa	30	0.142448
Citalopram	mydriasis	1	0.997163
Citalopram	moniliasis	2	0.99429
Citalopram	gas	3	0.993634
Citalopram	asthma	4	0.973594
Citalopram	rectal carcinoma	5	0.947001
Citalopram	hypertonicity	6	0.941108
Citalopram	arthralgia	7	0.93607
Citalopram	QT prolonged	8	0.913189
Citalopram	manic	9	0.90373
Citalopram	periodontal disease	10	0.894258
Citalopram	fever	11	0.877175
Citalopram	hip dysplasia	12	0.85726
Citalopram	apathy	13	0.789427
Citalopram	ventricular arrhythmia	14	0.784774
Citalopram	bradycardia	15	0.771849
Citalopram	dyspepsia	16	0.742618
Citalopram	vaginal dryness	17	0.674427
Citalopram	tinnitus	18	0.64938
Citalopram	bone pain	19	0.591731
Citalopram	inflammation	20	0.542021
Citalopram	abnormal glucose	21	0.534564
Citalopram	cardiovascular disease	22	0.534046
Citalopram	oliguria	23	0.469008
Citalopram	gastrointestinal infection	24	0.467294
Citalopram	airway obstruction	25	0.46378
Citalopram	ring scotoma	26	0.43756
Citalopram	orthopnea	27	0.432405
Citalopram	bacterial infections	28	0.410304
Citalopram	Injection site granuloma	29	0.408138
Citalopram	cancer	30	0.324388
Eletriptan	polyuria	1	0.993464
Eletriptan	cyanosis	2	0.939658
Eletriptan	hypertensive	3	0.91742
Eletriptan	aphasia	4	0.898675
Eletriptan	autoimmune hemolytic anemia	5	0.896456
Eletriptan	arthritis	6	0.814292
Eletriptan	anorexia	7	0.793404
Eletriptan	gastrointestinal discomfort	8	0.79053
Eletriptan	infection	9	0.753061
Eletriptan	halitosis	10	0.701104
Eletriptan	gingivitis	11	0.665704
Eletriptan	sinusitis	12	0.62499
Eletriptan	ventricular arrhythmia	13	0.617899
Eletriptan	hematemesis	14	0.581388
Eletriptan	migraine with aura	15	0.501264
Eletriptan	tenosynovitis	16	0.397913
Eletriptan	cough increased	17	0.338787
Eletriptan	scalp seborrhea	18	0.312547
Eletriptan	rheumatoid arthritis	19	0.300578
Eletriptan	stomach	20	0.299025
Eletriptan	polyps	21	0.291033
Eletriptan	cartilage disorder	22	0.28644
Eletriptan	eczema	23	0.158433
Eletriptan	Thyroid storm	24	0.154458
Eletriptan	arthrosis	25	0.152995
Eletriptan	precordial chest pain	26	0.137218
Eletriptan	abdomen enlarged	27	0.132296
Eletriptan	abnormal stools	28	0.12367
Eletriptan	implantation complication	29	0.12206
Eletriptan	constipation	30	0.088636
Moxifloxacin	ventricular extrasystoles	1	0.99978
Moxifloxacin	pain	2	0.980735
Moxifloxacin	hyperglycemia	3	0.978129
Moxifloxacin	increased appetite	4	0.964591
Moxifloxacin	photosensitivity	5	0.88212
Moxifloxacin	syncope	6	0.815118
Moxifloxacin	anorexia	7	0.721425
Moxifloxacin	drug level increased	8	0.668661
Moxifloxacin	diplopia	9	0.653753
Moxifloxacin	Immune System Disorders	10	0.635443
Moxifloxacin	tachyarrhythmias	11	0.630991
Moxifloxacin	decrease in systolic blood pressure	12	0.492512
Moxifloxacin	dry eyes	13	0.433562
Moxifloxacin	tongue disorder	14	0.418664
Moxifloxacin	analgesia	15	0.383166
Moxifloxacin	asthenia	16	0.242069
Moxifloxacin	anaphylaxis	17	0.232836
Moxifloxacin	atrophy of the tongue	18	0.22052
Moxifloxacin	rash	19	0.184531
Moxifloxacin	mouth ulceration	20	0.182409
Moxifloxacin	opisthotonos	21	0.148823
Moxifloxacin	injection site reaction	22	0.148771
Moxifloxacin	suffering	23	0.134859
Moxifloxacin	abdominal aortic aneurysm	24	0.105422
Moxifloxacin	elevated erythrocyte sedimentation rate	25	0.105322
Moxifloxacin	endomyometritis	26	0.0976622
Moxifloxacin	pancreatic pseudocyst	27	0.0918311
Moxifloxacin	pelvic pain	28	0.087203
Moxifloxacin	coma	29	0.0834511
Moxifloxacin	proteinuria	30	0.0794329
Nelfinavir	pharyngitis	1	0.956269
Nelfinavir	pancreatitis	2	0.952436
Nelfinavir	maculopapular rash	3	0.764032
Nelfinavir	toxic megacolon	4	0.717443
Nelfinavir	exomphalos	5	0.59232
Nelfinavir	periodontal abscess	6	0.311659
Nelfinavir	acute anaphylaxis	7	0.220893
Nelfinavir	renal colic	8	0.168274
Nelfinavir	ESS	9	0.141819
Nelfinavir	exhaustion	10	0.0751812
Nelfinavir	cerebrospinal fluid leaks	11	0.0730105
Nelfinavir	eosinophiluria	12	0.0705797
Nelfinavir	pituitary apoplexy	13	0.0593536
Nelfinavir	ChurgStrauss syndrome	14	0.0539899
Nelfinavir	slipped capital femoral epiphysis	15	0.0510052
Nelfinavir	exostosis	16	0.049802
Nelfinavir	sulfa allergy	17	0.0390434
Nelfinavir	Hair Ingrown	18	0.0385795
Nelfinavir	Breast neoplasm malignant female	19	0.0304658
Nelfinavir	Drug Induced Liver Injury	20	0.0271477
Nelfinavir	necrosis of the intestines	21	0.0236869
Nelfinavir	seborrhea	22	0.0232738
Nelfinavir	lipase increased	23	0.0207398
Nelfinavir	abnormal WBC	24	0.0181873
Nelfinavir	cycloplegia	25	0.0155877
Nelfinavir	Aphthosis	26	0.0147712
Nelfinavir	claustrophobia	27	0.0135449
Nelfinavir	dysphoria	28	0.0132626
Nelfinavir	extremity tremor	29	0.0119275
Nelfinavir	burning sensation	30	0.0118604
Glimepiride	palpitations	1	0.964958
Glimepiride	Bullous dermatitis	2	0.724876
Glimepiride	abdominal pain	3	0.64015
Glimepiride	Asthenopia	4	0.51164
Glimepiride	exophthalmic goiter	5	0.496934
Glimepiride	hypothyroidism	6	0.398545
Glimepiride	hypoglycemic reaction	7	0.29181
Glimepiride	ABNORMAL RENAL FUNCTION TEST	8	0.254559
Glimepiride	Feet burning	9	0.241104
Glimepiride	acute female mastitis	10	0.216182
Glimepiride	pancytopenia	11	0.198277
Glimepiride	low back pain	12	0.162496
Glimepiride	optic atrophy	13	0.147073
Glimepiride	Mucormycosis	14	0.146992
Glimepiride	nervousness	15	0.136422
Glimepiride	renal cell carcinoma	16	0.12162
Glimepiride	acute otitis media	17	0.120713
Glimepiride	uterine perforation	18	0.115137
Glimepiride	ptosis	19	0.109571
Glimepiride	pigmentation	20	0.0922628
Glimepiride	megaloblastic	21	0.0826189
Glimepiride	urinary frequency	22	0.072034
Glimepiride	bradypnea	23	0.0649933
Glimepiride	flutter	24	0.0562896
Glimepiride	sensation of heaviness	25	0.0483519
Glimepiride	periventricular leukomalacia	26	0.0407098
Glimepiride	compression fractures	27	0.0344025
Glimepiride	amylase increased	28	0.0311324
Glimepiride	acute myocardial infarction	29	0.0306146
Glimepiride	myasthenia	30	0.0285001
Indinavir	renal insufficiency	1	1
Indinavir	Bulging fontanels	2	0.995934
Indinavir	infarction	3	0.961044
Indinavir	somnolence	4	0.413691
Indinavir	rash	5	0.327478
Indinavir	incomplete right bundle branch block	6	0.276449
Indinavir	extravasation	7	0.263964
Indinavir	abdominal pain	8	0.206575
Indinavir	irritant dermatitis	9	0.103849
Indinavir	sick sinus syndrome	10	0.100174
Indinavir	dysphagia	11	0.077877
Indinavir	Sputum purulent	12	0.0740505
Indinavir	decubitus ulcers	13	0.0724988
Indinavir	shakiness	14	0.060239
Indinavir	retinal vein thrombosis	15	0.0583666
Indinavir	acute pancreatitis	16	0.0487776
Indinavir	PR interval	17	0.0483286
Indinavir	nodal arrhythmia	18	0.0482271
Indinavir	Diaper rash	19	0.0408634
Indinavir	chondrodystrophy	20	0.0397204
Indinavir	eye inflammation	21	0.0334683
Indinavir	carcinoma of the prostate	22	0.0328975
Indinavir	retinal artery occlusion	23	0.0323653
Indinavir	hypervitaminosis A	24	0.02682
Indinavir	stomach ulcer hemorrhage	25	0.0264143
Indinavir	kidney tumour	26	0.0231549
Indinavir	urinary urgency	27	0.0225114
Indinavir	abdominal distention	28	0.0215694
Indinavir	joint effusion	29	0.0214708
Indinavir	visual field defect	30	0.0210437
Lovastatin	liver fatty	1	0.808919
Lovastatin	cirrhosis	2	0.728223
Lovastatin	chills	3	0.724519
Lovastatin	nerve palsy	4	0.592663
Lovastatin	cataract	5	0.577138
Lovastatin	gangrene	6	0.519591
Lovastatin	muscle fatigue	7	0.420192
Lovastatin	flu	8	0.417184
Lovastatin	malignant hypertension	9	0.405415
Lovastatin	nail abnormality	10	0.380857
Lovastatin	myopathy	11	0.308909
Lovastatin	anterior uveitis	12	0.287967
Lovastatin	impotence	13	0.230071
Lovastatin	vertigo	14	0.207166
Lovastatin	bacteriuria	15	0.188626
Lovastatin	chronic insomnia	16	0.176937
Lovastatin	blood pressure fluctuation	17	0.167475
Lovastatin	Headache occurring	18	0.129938
Lovastatin	pneumothorax	19	0.118137
Lovastatin	vomiting	20	0.116869
Lovastatin	prostate adenocarcinoma	21	0.112083
Lovastatin	gastric pain	22	0.110265
Lovastatin	taste perversion	23	0.0822065
Lovastatin	pregnancy induced hypertension	24	0.06906
Lovastatin	quadriplegia	25	0.0678806
Lovastatin	interstitial nephritis	26	0.0552982
Lovastatin	General symptoms	27	0.0546312
Lovastatin	osteoarthritis of the knee	28	0.0470213
Lovastatin	peritonitis	29	0.0455006
Lovastatin	gynecomastia	30	0.0447935
Enflurane	pneumatosis	1	0.483086
Enflurane	hepatic failure	2	0.307653
Enflurane	calculus ureteric	3	0.19135
Enflurane	corneal deposits	4	0.169459
Enflurane	peripheral cyanosis	5	0.142686
Enflurane	anoxia	6	0.142066
Enflurane	skin tenderness	7	0.128838
Enflurane	moniliasis genital female	8	0.126069
Enflurane	inspiratory stridor	9	0.0579889
Enflurane	abnormal bone development	10	0.0556942
Enflurane	impaired gastric emptying	11	0.052884
Enflurane	hyaline casts	12	0.0391842
Enflurane	post traumatic pain	13	0.0359181
Enflurane	pounding heart	14	0.0355031
Enflurane	vaginal dysplasia	15	0.0354977
Enflurane	eyelid disorder	16	0.0341051
Enflurane	myelodysplasia	17	0.0339639
Enflurane	respiratory disorder	18	0.031905
Enflurane	coronary occlusion	19	0.0266275
Enflurane	rebound hypertension	20	0.0255551
Enflurane	coronary insufficiency	21	0.0251053
Enflurane	nail dystrophy	22	0.0217952
Enflurane	increased sweating	23	0.0211978
Enflurane	acute interstitial nephritis	24	0.0211111
Enflurane	breathing disorders	25	0.0200951
Enflurane	tooth abscess	26	0.0189847
Enflurane	AOM	27	0.0188436
Enflurane	Skin toxicity	28	0.0183456
Enflurane	myocardial depression	29	0.0163335
Enflurane	hypomenorrhea	30	0.0152701
Pregabalin	photosensitivity	1	0.994959
Pregabalin	Arachnoiditis	2	0.994824
Pregabalin	anemia	3	0.984832
Pregabalin	corneal ulcer	4	0.983122
Pregabalin	thrombocythemia	5	0.976693
Pregabalin	vaginitis	6	0.973061
Pregabalin	psoriasis	7	0.858663
Pregabalin	lethargy	8	0.812786
Pregabalin	leukemoid reaction	9	0.803346
Pregabalin	sweating	10	0.796474
Pregabalin	decreased libido	11	0.787079
Pregabalin	incoordination	12	0.761532
Pregabalin	skin ulcer	13	0.754556
Pregabalin	visual disturbances	14	0.724296
Pregabalin	uveitis	15	0.694135
Pregabalin	impaired concentration	16	0.673902
Pregabalin	abnormality of accommodation	17	0.666782
Pregabalin	taste loss	18	0.579545
Pregabalin	fluid retention	19	0.563579
Pregabalin	artery disease	20	0.521225
Pregabalin	delusions	21	0.520536
Pregabalin	supraventricular extrasystoles	22	0.424126
Pregabalin	decreased electrolytes	23	0.376755
Pregabalin	edema	24	0.352041
Pregabalin	mastitis male	25	0.323108
Pregabalin	CNS depression	26	0.302276
Pregabalin	polycythemia	27	0.247672
Pregabalin	bronchitis	28	0.229381
Pregabalin	stomatitis	29	0.218527
Pregabalin	benign neoplasm	30	0.216167
Temazepam	metaphyseal dysplasia	1	0.999293
Temazepam	nightmares	2	0.966229
Temazepam	vascular resistance	3	0.962247
Temazepam	hangover	4	0.764919
Temazepam	joint range of motion decreased	5	0.374035
Temazepam	oculomotor nerve paralysis	6	0.363968
Temazepam	carotid stenosis	7	0.339864
Temazepam	conjunctiva	8	0.230968
Temazepam	sleepy	9	0.187587
Temazepam	knee pain	10	0.177831
Temazepam	Muscle enzyme increased	11	0.172071
Temazepam	uterine inflammation	12	0.125445
Temazepam	salivation	13	0.0870118
Temazepam	peripheral vascular disorder	14	0.0708861
Temazepam	pseudoporphyria	15	0.0684161
Temazepam	diarrhea	16	0.0598756
Temazepam	coma	17	0.0598151
Temazepam	lethargy	18	0.0597597
Temazepam	drug fever	19	0.0527402
Temazepam	GIST	20	0.0454151
Temazepam	intervertebral disc degeneration	21	0.033591
Temazepam	menopausal symptoms	22	0.0282721
Temazepam	difficulty focusing eyes	23	0.0267816
Temazepam	dyspnea	24	0.0267117
Temazepam	PR interval	25	0.0263134
Temazepam	graft versus host reaction	26	0.0254855
Temazepam	dementia	27	0.0249379
Temazepam	carotid thrombosis	28	0.0217918
Temazepam	balance disorder	29	0.0210373
Temazepam	tremor	30	0.020622
Milrinone	accelerated growth	1	0.999998
Milrinone	anaphylaxis	2	0.987532
Milrinone	torsade de pointes	3	0.984087
Milrinone	chest pain	4	0.798749
Milrinone	esophageal atresia	5	0.491247
Milrinone	pain	6	0.314387
Milrinone	keratoderma	7	0.244351
Milrinone	Nasal septum ulceration	8	0.235075
Milrinone	skin neoplasm	9	0.199737
Milrinone	laryngitis	10	0.198793
Milrinone	femoral artery thrombosis	11	0.162424
Milrinone	Infusion site reaction	12	0.150969
Milrinone	bacterial endocarditis	13	0.138084
Milrinone	paralytic ileus	14	0.119345
Milrinone	respiratory acidosis	15	0.116876
Milrinone	chronic myeloid leukemia	16	0.109557
Milrinone	abdominal pain upper	17	0.107566
Milrinone	monoparesis	18	0.0999818
Milrinone	haemoglobin abnormal	19	0.0959225
Milrinone	constrictive pericarditis	20	0.0860806
Milrinone	hydronephrosis	21	0.0850472
Milrinone	breast mass	22	0.0766544
Milrinone	watery eyes	23	0.0680849
Milrinone	delayed gastric emptying	24	0.0558269
Milrinone	fluid and electrolyte imbalance	25	0.0554896
Milrinone	weight loss	26	0.0516859
Milrinone	epidermolysis bullosa	27	0.0509586
Milrinone	Amblyopia	28	0.038967
Milrinone	nightmares	29	0.0366282
Milrinone	Sulfhemoglobinemia	30	0.0356004
Nevirapine	neutropenia	1	0.947451
Nevirapine	pericardial rub	2	0.810868
Nevirapine	decreased platelet	3	0.74194
Nevirapine	cancer pain	4	0.659407
Nevirapine	Bradycardia Neonatal	5	0.607789
Nevirapine	abnormal bone development	6	0.556669
Nevirapine	costochondritis	7	0.540279
Nevirapine	dermatitis	8	0.466988
Nevirapine	nocturia	9	0.462755
Nevirapine	muscle atrophy	10	0.395171
Nevirapine	blood pressure abnormal	11	0.274792
Nevirapine	retrograde ejaculation	12	0.261032
Nevirapine	hyperalgesia	13	0.259808
Nevirapine	decreased albumin	14	0.223082
Nevirapine	erythema nodosum	15	0.16735
Nevirapine	osteonecrosis of the jaw	16	0.159495
Nevirapine	purpuric rash	17	0.13656
Nevirapine	Bunion	18	0.115931
Nevirapine	ventricular failure	19	0.115681
Nevirapine	nail dystrophy	20	0.0744465
Nevirapine	abnormality of accommodation	21	0.0655688
Nevirapine	feeling drunk	22	0.0616819
Nevirapine	buccal mucosa ulceration	23	0.0566642
Nevirapine	upper respiratory tract infection	24	0.0498341
Nevirapine	cervical lymphadenopathy	25	0.0481687
Nevirapine	pyelonephritis	26	0.0385045
Nevirapine	nevus	27	0.0363335
Nevirapine	ST segment elevation	28	0.0356228
Nevirapine	sinus headache	29	0.034552
Nevirapine	QT interval shortened	30	0.0337502
Cladribine	increased sweating	1	0.919573
Cladribine	fibrosis	2	0.805596
Cladribine	nocturnal dyspnea	3	0.551007
Cladribine	CNS tumors	4	0.494918
Cladribine	decreased appetite	5	0.332542
Cladribine	brain tumor	6	0.290796
Cladribine	globulins increased	7	0.219461
Cladribine	phosphenes	8	0.194395
Cladribine	night sweats	9	0.186214
Cladribine	constipation	10	0.169962
Cladribine	vomiting	11	0.14125
Cladribine	insomnia	12	0.110671
Cladribine	nodal rhythm	13	0.103881
Cladribine	Adrenal hemorrhage	14	0.101727
Cladribine	conjunctivitis	15	0.0847569
Cladribine	exuberant granulation tissue	16	0.0778061
Cladribine	pharyngolaryngeal pain	17	0.0756831
Cladribine	external ear	18	0.0745121
Cladribine	uterus	19	0.0731028
Cladribine	necrotizing fasciitis	20	0.0672356
Cladribine	disorder of lipid metabolism	21	0.0650255
Cladribine	granulomatous hepatitis	22	0.058247
Cladribine	infection	23	0.0534953
Cladribine	invasion	24	0.0526465
Cladribine	violent	25	0.0518211
Cladribine	reactivated peptic ulcer	26	0.0483051
Cladribine	punctate keratitis	27	0.0412264
Cladribine	fundic gland polyps	28	0.0375062
Cladribine	paraparesis	29	0.037415
Cladribine	toxoplasmosis	30	0.0355688
Ranolazine	Psychiatric Disorders	1	0.983969
Ranolazine	Thoracic	2	0.965364
Ranolazine	cystic fibrosis	3	0.96184
Ranolazine	pulmonary fibrosis	4	0.864135
Ranolazine	fibrosis	5	0.807863
Ranolazine	anisocytosis	6	0.797179
Ranolazine	increased neutrophils	7	0.768728
Ranolazine	malignant gliomas	8	0.712842
Ranolazine	dermatophytosis	9	0.627511
Ranolazine	Mediastinal Disorders	10	0.597594
Ranolazine	dyspepsia	11	0.537733
Ranolazine	homicidal ideation	12	0.334494
Ranolazine	Genital Warts	13	0.328992
Ranolazine	dyspnea	14	0.317553
Ranolazine	torticollis	15	0.25765
Ranolazine	pulseless	16	0.227021
Ranolazine	warm skin	17	0.188342
Ranolazine	amylase increased	18	0.145783
Ranolazine	headache	19	0.11907
Ranolazine	pain	20	0.0981294
Ranolazine	madarosis	21	0.0740365
Ranolazine	ophthalmoplegia	22	0.072003
Ranolazine	testicular swelling	23	0.0696012
Ranolazine	increased serum triglycerides	24	0.0654833
Ranolazine	clostridium colitis	25	0.0509204
Ranolazine	erythema multiforme minor	26	0.0494013
Ranolazine	zoster ophthalmicus	27	0.0382245
Ranolazine	vivid dreams	28	0.037073
Ranolazine	psoriasis	29	0.0358331
Ranolazine	throat irritation	30	0.0349772
Ziprasidone	injection site pain	1	0.998781
Ziprasidone	vasodilation	2	0.998427
Ziprasidone	paralysis	3	0.996634
Ziprasidone	hyperlipidemia	4	0.920322
Ziprasidone	cholestatic jaundice	5	0.919393
Ziprasidone	dry eyes	6	0.848397
Ziprasidone	vertigo	7	0.718275
Ziprasidone	hypotension	8	0.683829
Ziprasidone	galactorrhea	9	0.637351
Ziprasidone	bradycardia	10	0.529822
Ziprasidone	lymphadenopathy	11	0.483382
Ziprasidone	withdrawal syndrome	12	0.436105
Ziprasidone	rigidity	13	0.430714
Ziprasidone	amnesia	14	0.430213
Ziprasidone	ulcerative stomatitis	15	0.290966
Ziprasidone	eye hemorrhage	16	0.248004
Ziprasidone	hypochromic anemia	17	0.225372
Ziprasidone	swelling of the vein	18	0.222775
Ziprasidone	hypoxemia	19	0.185538
Ziprasidone	intermittent pyrexia	20	0.14224
Ziprasidone	pharyngitis	21	0.140807
Ziprasidone	potassium decreased	22	0.120105
Ziprasidone	Neonatal jaundice	23	0.0837281
Ziprasidone	gastrointestinal pain	24	0.081347
Ziprasidone	toxic reaction	25	0.0682356
Ziprasidone	twitching	26	0.0661334
Ziprasidone	paroxysmal ventricular tachycardia	27	0.0639668
Ziprasidone	tongue spasm	28	0.0586217
Ziprasidone	neuroleptic malignant	29	0.0540899
Ziprasidone	hypokalemia	30	0.0525967
Methysergide	colicky	1	0.982462
Methysergide	Leriche syndrome	2	0.975303
Methysergide	neoplasm of pituitary	3	0.937268
Methysergide	insomnia	4	0.929688
Methysergide	gallstone	5	0.840794
Methysergide	Behavior disorder	6	0.771532
Methysergide	back pain	7	0.752044
Methysergide	dizziness	8	0.323304
Methysergide	artery disease	9	0.273364
Methysergide	aggravated depression	10	0.266828
Methysergide	Nerve Root Lesion	11	0.226654
Methysergide	tearfulness	12	0.167186
Methysergide	cogwheel rigidity	13	0.123178
Methysergide	symptomatic parkinsonism	14	0.120969
Methysergide	hearing disorders	15	0.119695
Methysergide	fatigue	16	0.0750329
Methysergide	globus hystericus	17	0.0712249
Methysergide	virilization	18	0.0675612
Methysergide	thyroid nodules	19	0.0662286
Methysergide	stinging	20	0.063747
Methysergide	pulmonary arterial hypertension	21	0.0570723
Methysergide	Pleural rub	22	0.0482966
Methysergide	Collagen Disorders	23	0.0457081
Methysergide	nasal Infection	24	0.0456246
Methysergide	flank pain	25	0.0404483
Methysergide	vascular headache	26	0.0373169
Methysergide	aminoaciduria	27	0.0339246
Methysergide	vascular dementia	28	0.0336688
Methysergide	scrotal erythema	29	0.0316229
Methysergide	fundic gland polyps	30	0.031133
Cabergoline	dry throat	1	0.999993
Cabergoline	chronic hepatitis B	2	0.990414
Cabergoline	xerosis cutis	3	0.951777
Cabergoline	blanching	4	0.829511
Cabergoline	pain	5	0.789654
Cabergoline	granulomatous hepatitis	6	0.678221
Cabergoline	breast hypertrophy	7	0.511632
Cabergoline	effusion	8	0.498297
Cabergoline	abnormal reflexes	9	0.490453
Cabergoline	disinhibition	10	0.429702
Cabergoline	hernia	11	0.416249
Cabergoline	neoplasm prostate	12	0.415976
Cabergoline	postural hypotension	13	0.39623
Cabergoline	osteodystrophy	14	0.335139
Cabergoline	ketoacidosis	15	0.260638
Cabergoline	cervix neoplasm	16	0.25787
Cabergoline	explosive personality disorder	17	0.246559
Cabergoline	presyncope	18	0.199948
Cabergoline	Muscle enzyme increased	19	0.19775
Cabergoline	stinging	20	0.189442
Cabergoline	permanent deafness	21	0.174178
Cabergoline	involuntary muscle movements	22	0.139212
Cabergoline	skin hemorrhages	23	0.130932
Cabergoline	periorbital edema	24	0.10416
Cabergoline	epigastric distress	25	0.0727484
Cabergoline	anemic	26	0.0631478
Cabergoline	intermittent claudication	27	0.0569694
Cabergoline	bronchiectasis	28	0.0563065
Cabergoline	follicular carcinoma	29	0.0544525
Cabergoline	cardiac valvular disease	30	0.0540855
Dapsone	postmenopausal bleeding	1	0.969991
Dapsone	albuminuria	2	0.758394
Dapsone	nervousness	3	0.685756
Dapsone	Nasopharyngitis	4	0.553787
Dapsone	anterior spinal artery syndrome	5	0.343383
Dapsone	head heaviness	6	0.317994
Dapsone	paronychia	7	0.267803
Dapsone	cellulitis	8	0.24928
Dapsone	adhere	9	0.171731
Dapsone	floating feeling	10	0.166763
Dapsone	anoxia	11	0.147203
Dapsone	agranulocytosis	12	0.137727
Dapsone	skin benign neoplasm	13	0.129066
Dapsone	generalized pain	14	0.101695
Dapsone	muscle mass	15	0.0869342
Dapsone	skin tags	16	0.0853432
Dapsone	talipes	17	0.0850782
Dapsone	mesenteric infarction	18	0.060511
Dapsone	mutism	19	0.049907
Dapsone	pseudomonal sepsis	20	0.0436464
Dapsone	blood glucose decreased	21	0.0436259
Dapsone	malignant ovarian cyst	22	0.0395935
Dapsone	ovarian cancer	23	0.0392691
Dapsone	pilonidal cyst	24	0.033289
Dapsone	Arthritis infective	25	0.0321829
Dapsone	renal cyst	26	0.032068
Dapsone	T wave amplitude decreased	27	0.0291583
Dapsone	aphthous stomatitis	28	0.0269562
Dapsone	Skin Turgor Decreased	29	0.0155186
Dapsone	genital moniliasis	30	0.0150129
Phenytoin	dermatitis	1	1
Phenytoin	thrombocytopenia	2	0.99401
Phenytoin	back pain	3	0.976466
Phenytoin	urinary retention	4	0.936079
Phenytoin	dystonia	5	0.91328
Phenytoin	polyuria	6	0.734396
Phenytoin	abnormal reflexes	7	0.730906
Phenytoin	hypesthesia	8	0.527279
Phenytoin	Hypertensive encephalopathy	9	0.508747
Phenytoin	hypersensitivity	10	0.458922
Phenytoin	hemodynamic instability	11	0.451964
Phenytoin	bone neoplasm	12	0.447919
Phenytoin	cerebral infarction	13	0.443348
Phenytoin	ecchymosis	14	0.416445
Phenytoin	hemiplegia	15	0.390639
Phenytoin	extrapyramidal syndrome	16	0.38557
Phenytoin	urinary incontinence	17	0.287791
Phenytoin	testosterone increased	18	0.276711
Phenytoin	sclerosing cholangitis	19	0.243461
Phenytoin	acquired keratoderma	20	0.238417
Phenytoin	acute intermittent porphyria	21	0.218593
Phenytoin	fever	22	0.205199
Phenytoin	hyperkalemia	23	0.189717
Phenytoin	Suicidal tendency	24	0.141931
Phenytoin	hypochloremia	25	0.140505
Phenytoin	Mental impairment	26	0.135763
Phenytoin	cachexia	27	0.128735
Phenytoin	Floppy Iris Syndrome	28	0.120651
Phenytoin	emotional lability	29	0.117059
Phenytoin	hypokinesia	30	0.114512
Doxycycline	anaphylactoid purpura	1	0.997381
Doxycycline	pain	2	0.989385
Doxycycline	cardiovascular disease	3	0.941503
Doxycycline	photosensitivity reaction	4	0.82287
Doxycycline	leukopenia	5	0.802025
Doxycycline	abnormal electroencephalogram	6	0.771537
Doxycycline	feeling cold	7	0.730433
Doxycycline	cataplexy	8	0.712512
Doxycycline	nasal obstruction	9	0.574404
Doxycycline	Weight Gain Abnormal	10	0.554381
Doxycycline	epiglottitis	11	0.513372
Doxycycline	dysuria	12	0.487961
Doxycycline	Bone loss	13	0.357309
Doxycycline	suicidal ideation	14	0.334823
Doxycycline	cryptorchidism	15	0.226455
Doxycycline	muscle atrophy	16	0.162619
Doxycycline	glioblastoma	17	0.139629
Doxycycline	increased reticulocyte count	18	0.126155
Doxycycline	skin pigmentation	19	0.108321
Doxycycline	chondrodystrophy	20	0.100506
Doxycycline	lump	21	0.095231
Doxycycline	macular edema	22	0.0935516
Doxycycline	bone sarcomas	23	0.0571611
Doxycycline	positive tuberculin	24	0.0473986
Doxycycline	Suicidal tendency	25	0.0468736
Doxycycline	biliary spasm	26	0.042085
Doxycycline	prolonged periods	27	0.0386013
Doxycycline	facial pain	28	0.0380958
Doxycycline	endometrial disorder	29	0.0340548
Doxycycline	Leriche syndrome	30	0.0321711
Clotrimazole	increased ammonia	1	0.985883
Clotrimazole	anorectal disorder	2	0.9466
Clotrimazole	corneal erosion	3	0.634722
Clotrimazole	pms	4	0.305052
Clotrimazole	bronchospasm aggravated	5	0.298763
Clotrimazole	memory loss	6	0.239071
Clotrimazole	urinary frequency	7	0.173233
Clotrimazole	acute anaphylaxis	8	0.162553
Clotrimazole	pigmentation	9	0.162493
Clotrimazole	urticaria	10	0.139556
Clotrimazole	elevated serum creatine phosphokinase	11	0.126153
Clotrimazole	sensations of heat	12	0.124088
Clotrimazole	normocytic anemia	13	0.08832
Clotrimazole	red blotches	14	0.0818159
Clotrimazole	rebound hypertension	15	0.078429
Clotrimazole	priapism	16	0.0754916
Clotrimazole	tooth infection	17	0.0702897
Clotrimazole	pale	18	0.0683233
Clotrimazole	prolactin increased	19	0.0672813
Clotrimazole	skin induration	20	0.0585227
Clotrimazole	esophageal pain	21	0.0497108
Clotrimazole	mental status changes	22	0.0494208
Clotrimazole	cholecystitis	23	0.0438863
Clotrimazole	pheochromocytoma	24	0.0387569
Clotrimazole	body odor	25	0.0345503
Clotrimazole	ulcer	26	0.0339252
Clotrimazole	dermatomyositis	27	0.0247087
Clotrimazole	therapeutic response increased	28	0.0245759
Clotrimazole	scarlatiniform rash	29	0.0244473
Clotrimazole	nasal inflammation	30	0.0216304
Anagrelide	myalgia	1	0.931272
Anagrelide	decrease in systolic blood pressure	2	0.925918
Anagrelide	pain	3	0.867768
Anagrelide	confusion	4	0.740368
Anagrelide	cerebral hemorrhage	5	0.612059
Anagrelide	bone pain	6	0.520366
Anagrelide	renal insufficiency	7	0.396661
Anagrelide	rectal ulcers	8	0.300756
Anagrelide	back pain	9	0.267332
Anagrelide	ophthalmia	10	0.225124
Anagrelide	alopecia	11	0.220246
Anagrelide	septic shock	12	0.167428
Anagrelide	infarction	13	0.135384
Anagrelide	panic attacks	14	0.129333
Anagrelide	elevated liver function tests	15	0.0807577
Anagrelide	memory loss	16	0.0639576
Anagrelide	urine odor abnormal	17	0.057695
Anagrelide	aphthous stomatitis	18	0.0477843
Anagrelide	anencephaly	19	0.0468612
Anagrelide	reflex sympathetic dystrophy	20	0.0437516
Anagrelide	arthralgia	21	0.032108
Anagrelide	optic nerve infarction	22	0.0309765
Anagrelide	polycythemia vera	23	0.0290562
Anagrelide	apnea	24	0.0289648
Anagrelide	positive tuberculin	25	0.0271276
Anagrelide	palpitations	26	0.0269783
Anagrelide	tubulointerstitial nephritis	27	0.0266494
Anagrelide	encephalocele	28	0.0241209
Anagrelide	retinal edema	29	0.0195291
Anagrelide	pericarditis	30	0.01922
Sulfisoxazole	wound infections	1	0.996963
Sulfisoxazole	leukopenia	2	0.996101
Sulfisoxazole	bone spurs	3	0.837357
Sulfisoxazole	drowsiness	4	0.766892
Sulfisoxazole	energy increased	5	0.733582
Sulfisoxazole	Coronary Atherosclerosis	6	0.701338
Sulfisoxazole	oliguria	7	0.45047
Sulfisoxazole	lipogranuloma	8	0.362591
Sulfisoxazole	mantle cell lymphoma	9	0.295319
Sulfisoxazole	blood glucose decreased	10	0.24625
Sulfisoxazole	scleral injection	11	0.211146
Sulfisoxazole	rectal polyp	12	0.20794
Sulfisoxazole	hemochromatosis	13	0.199953
Sulfisoxazole	plaque psoriasis	14	0.173511
Sulfisoxazole	purpura	15	0.141868
Sulfisoxazole	intracranial hypertension	16	0.141328
Sulfisoxazole	Growth hormone overproduction	17	0.13768
Sulfisoxazole	neuritis	18	0.121647
Sulfisoxazole	pulmonary infections	19	0.111939
Sulfisoxazole	vasculitis	20	0.101905
Sulfisoxazole	epidermal necrolysis	21	0.100701
Sulfisoxazole	ileus	22	0.0944285
Sulfisoxazole	difficulty focusing eyes	23	0.0781561
Sulfisoxazole	persistent cough	24	0.0730477
Sulfisoxazole	pseudomembranous colitis	25	0.0693692
Sulfisoxazole	wound hemorrhage	26	0.0658236
Sulfisoxazole	myoglobinuria	27	0.059414
Sulfisoxazole	polyneuropathy	28	0.0587277
Sulfisoxazole	herpes simplex	29	0.0526528
Sulfisoxazole	lupus	30	0.0509082
Metoprolol	uterine neoplasm	1	0.999887
Metoprolol	jaundice	2	0.99783
Metoprolol	respiratory distress	3	0.99072
Metoprolol	vasomotor collapse	4	0.966835
Metoprolol	thrombocythemia	5	0.965649
Metoprolol	catatonic	6	0.936513
Metoprolol	vivid dreams	7	0.878021
Metoprolol	hepatoblastoma	8	0.794715
Metoprolol	tongue paralysis	9	0.711931
Metoprolol	hypotension	10	0.614232
Metoprolol	vomiting	11	0.585671
Metoprolol	edema	12	0.517814
Metoprolol	spinal headache	13	0.423099
Metoprolol	decrease or loss of hearing	14	0.422736
Metoprolol	Floppy Iris Syndrome	15	0.398094
Metoprolol	hepatic steatosis	16	0.371366
Metoprolol	emotional lability	17	0.319384
Metoprolol	coronary stenosis	18	0.319035
Metoprolol	sexually active	19	0.315677
Metoprolol	aspergillosis	20	0.308703
Metoprolol	abnormal bilirubin	21	0.224999
Metoprolol	burning eyes	22	0.205458
Metoprolol	panic disorder with agoraphobia	23	0.204283
Metoprolol	pressure of speech	24	0.192563
Metoprolol	recurrent urinary tract infections	25	0.174284
Metoprolol	sweating	26	0.155259
Metoprolol	memory impairment	27	0.117373
Metoprolol	puberty	28	0.105751
Metoprolol	retroperitoneal fibrosis	29	0.104152
Metoprolol	QRS complex	30	0.0871098
Ropinirole	supraventricular tachycardia	1	0.999996
Ropinirole	ear pain	2	0.999989
Ropinirole	creatine phosphokinase increased	3	0.998088
Ropinirole	diplopia	4	0.975702
Ropinirole	alkaline phosphatase increased	5	0.94099
Ropinirole	cholelithiasis	6	0.939453
Ropinirole	aggressive	7	0.937157
Ropinirole	hydrocephalus	8	0.933859
Ropinirole	skin discoloration	9	0.930534
Ropinirole	tooth caries aggravated	10	0.909446
Ropinirole	Catheter Sepsis	11	0.884885
Ropinirole	cold sweat	12	0.866326
Ropinirole	caries	13	0.846958
Ropinirole	apnea	14	0.768706
Ropinirole	diverticulitis	15	0.693633
Ropinirole	sinus congestion	16	0.693241
Ropinirole	Cardiac Chest Pain	17	0.674913
Ropinirole	decreased libido	18	0.655197
Ropinirole	hypesthesia	19	0.565401
Ropinirole	contact dermatitis	20	0.536199
Ropinirole	atrial fibrillation	21	0.535919
Ropinirole	precordial chest pain	22	0.492976
Ropinirole	middle ear	23	0.475732
Ropinirole	tonsillitis	24	0.470947
Ropinirole	breast hypertrophy	25	0.446869
Ropinirole	joint swelling	26	0.438468
Ropinirole	asthenia	27	0.357052
Ropinirole	angioedema	28	0.339228
Ropinirole	colic	29	0.329275
Ropinirole	water retention	30	0.292498
Diatrizoate	dysgraphia	1	0.997984
Diatrizoate	low back pain	2	0.883075
Diatrizoate	agitation	3	0.80544
Diatrizoate	breast atrophy	4	0.757545
Diatrizoate	abdominal tenderness	5	0.63552
Diatrizoate	Costovertebral angle tenderness	6	0.614691
Diatrizoate	transverse myelitis	7	0.492929
Diatrizoate	ischemic hepatitis	8	0.459913
Diatrizoate	cartilage disorder	9	0.438376
Diatrizoate	decreased therapeutic response	10	0.241184
Diatrizoate	septic arthritis	11	0.22724
Diatrizoate	conjunctival hemorrhage	12	0.213294
Diatrizoate	giddiness	13	0.196968
Diatrizoate	speech disturbance	14	0.182889
Diatrizoate	feeling of warmth	15	0.180828
Diatrizoate	abdominal syndrome acute	16	0.116385
Diatrizoate	erythroid hyperplasia	17	0.113116
Diatrizoate	dermal cyst	18	0.111484
Diatrizoate	Pneumocystis	19	0.100601
Diatrizoate	trisomy 18	20	0.0811462
Diatrizoate	globus hystericus	21	0.063471
Diatrizoate	ocular hyperemia	22	0.0627287
Diatrizoate	ejection fraction decreased	23	0.0525463
Diatrizoate	palilalia	24	0.0385486
Diatrizoate	gout	25	0.0367826
Diatrizoate	morbilliform rash	26	0.0360271
Diatrizoate	delayed development	27	0.0356243
Diatrizoate	glaucoma	28	0.0345571
Diatrizoate	ingrown toenail	29	0.033505
Diatrizoate	photophobia	30	0.0334202
Topiramate	Eye Abnormality	1	1
Topiramate	anemia	2	0.963746
Topiramate	nervousness	3	0.956286
Topiramate	thromboplastin decreased	4	0.952854
Topiramate	elevated liver enzymes	5	0.944521
Topiramate	sinusitis	6	0.833081
Topiramate	hemorrhoids	7	0.734312
Topiramate	photosensitivity	8	0.695687
Topiramate	hearing loss	9	0.658179
Topiramate	conjunctivitis	10	0.648775
Topiramate	dehydration	11	0.586057
Topiramate	contracture	12	0.581291
Topiramate	dystonia	13	0.540193
Topiramate	livedo	14	0.418465
Topiramate	chronic obstructive pulmonary disease	15	0.403708
Topiramate	hypokinesia	16	0.400927
Topiramate	edema	17	0.396896
Topiramate	mucosal ulceration	18	0.380177
Topiramate	sleep disorder	19	0.285956
Topiramate	reflexes decreased	20	0.282287
Topiramate	renal infarct	21	0.281933
Topiramate	hyperlipoproteinemia	22	0.256159
Topiramate	upper motor neuron lesion	23	0.246575
Topiramate	phlebitis	24	0.216915
Topiramate	neurosis	25	0.18159
Topiramate	cognitive dysfunction	26	0.181313
Topiramate	convulsions aggravated	27	0.173174
Topiramate	hypersensitivity	28	0.12653
Topiramate	abdomen enlarged	29	0.107646
Topiramate	metrorrhagia	30	0.107338
Amsacrine	fever	1	0.696897
Amsacrine	trichomonal vaginitis	2	0.678778
Amsacrine	diarrhea	3	0.66795
Amsacrine	telangiectasia	4	0.45764
Amsacrine	peripheral neuropathy	5	0.372326
Amsacrine	Gastrointestinal Disorders	6	0.313877
Amsacrine	herpes	7	0.292716
Amsacrine	Abdominal symptoms	8	0.222314
Amsacrine	gastrointestinal dysplasia	9	0.187914
Amsacrine	urethra	10	0.186243
Amsacrine	uterine inflammation	11	0.179225
Amsacrine	musculoskeletal pain	12	0.168402
Amsacrine	respiratory moniliasis	13	0.167034
Amsacrine	dyscrasia	14	0.151415
Amsacrine	pulpitis	15	0.151364
Amsacrine	Tympanic membrane disorder	16	0.109635
Amsacrine	Thoracic	17	0.0844534
Amsacrine	Staphylococcus aureus bacteremia	18	0.0798004
Amsacrine	urinary tract bleeding	19	0.0592781
Amsacrine	talipes	20	0.0518113
Amsacrine	asthenia	21	0.0496176
Amsacrine	hepatic necrosis	22	0.0482243
Amsacrine	splenic infarction	23	0.0471674
Amsacrine	rhonchi	24	0.0458117
Amsacrine	clonic seizures	25	0.042938
Amsacrine	culture negative	26	0.0414393
Amsacrine	oral neoplasm	27	0.0389685
Amsacrine	hypotension	28	0.0381985
Amsacrine	sinus tachycardia	29	0.037114
Amsacrine	hypovolemic shock	30	0.0350575
Theophylline	sinus tachycardia	1	1
Theophylline	disorientation	2	0.87965
Theophylline	female breast pain	3	0.70065
Theophylline	supraventricular tachycardia	4	0.601521
Theophylline	pain	5	0.591682
Theophylline	paraparesis	6	0.584941
Theophylline	phlebitis	7	0.564847
Theophylline	hypoxia	8	0.564661
Theophylline	glycosuria	9	0.4206
Theophylline	epigastric pain	10	0.401483
Theophylline	potassium increased	11	0.289477
Theophylline	Sterility	12	0.284607
Theophylline	vein thrombosis	13	0.211497
Theophylline	eczema herpeticum	14	0.18382
Theophylline	renal infarct	15	0.181107
Theophylline	diarrhea	16	0.154147
Theophylline	device complication	17	0.144385
Theophylline	hypopyon	18	0.113688
Theophylline	coma	19	0.0955455
Theophylline	white blood cell disorder	20	0.0860427
Theophylline	tremor	21	0.0847301
Theophylline	Infestations	22	0.0783479
Theophylline	ChurgStrauss syndrome	23	0.074099
Theophylline	ejection fraction decreased	24	0.072568
Theophylline	equilibrium disorders	25	0.0550275
Theophylline	increased calcium	26	0.0485056
Theophylline	hypokalemia	27	0.0435491
Theophylline	uterine cramping	28	0.0402503
Theophylline	tooth abscess	29	0.039471
Theophylline	molluscum contagiosum	30	0.0359399
Argatroban	coronary occlusion	1	0.973451
Argatroban	alanine aminotransferase decreased	2	0.736839
Argatroban	wheal	3	0.701653
Argatroban	gastrointestinal hemorrhage	4	0.539534
Argatroban	hepatic metastases	5	0.509993
Argatroban	spontaneous pneumothorax	6	0.473805
Argatroban	agitation	7	0.384833
Argatroban	hepatic failure	8	0.352212
Argatroban	pneumonia	9	0.302578
Argatroban	diarrhea	10	0.22509
Argatroban	Bacterial Meningitis	11	0.223128
Argatroban	perforated gastric ulcer	12	0.172665
Argatroban	bradycardia	13	0.141094
Argatroban	elevated bilirubin	14	0.125958
Argatroban	paresthesia of hands	15	0.117142
Argatroban	prostatitis	16	0.101839
Argatroban	anophthalmia	17	0.0883169
Argatroban	involuntary muscle movements	18	0.0874418
Argatroban	tracheobronchitis	19	0.0866401
Argatroban	lupuslike syndrome	20	0.0751843
Argatroban	sickle cell crisis	21	0.0665879
Argatroban	Hunger Pangs	22	0.0640767
Argatroban	injection site thrombophlebitis	23	0.0630437
Argatroban	pulmonary infiltrates	24	0.060675
Argatroban	antibody positive	25	0.0549327
Argatroban	scleroderma	26	0.0504743
Argatroban	lung disorder	27	0.0493167
Argatroban	vesicoureteric reflux	28	0.0412454
Argatroban	Weakness in extremity	29	0.038388
Argatroban	nephrogenic diabetes insipidus	30	0.0370204
Disopyramide	pulmonary insufficiency	1	0.998938
Disopyramide	morbilliform rash	2	0.984648
Disopyramide	diarrhea	3	0.732513
Disopyramide	eruptions	4	0.374968
Disopyramide	cerebellar ataxia	5	0.293595
Disopyramide	decreased hemoglobin	6	0.192003
Disopyramide	tetanus	7	0.154657
Disopyramide	anger	8	0.129322
Disopyramide	toothache	9	0.117394
Disopyramide	polymyalgia	10	0.0854982
Disopyramide	Reaction Perinatal	11	0.0804691
Disopyramide	drug abuse	12	0.0567462
Disopyramide	enzyme induction	13	0.0527202
Disopyramide	dysphagia	14	0.049194
Disopyramide	insulinomas	15	0.0478805
Disopyramide	dry eyes	16	0.0420018
Disopyramide	numbness face	17	0.039885
Disopyramide	Paroxysmal nocturnal hemoglobinuria	18	0.0319432
Disopyramide	eczema	19	0.0309293
Disopyramide	infertility	20	0.0279373
Disopyramide	chest discomfort	21	0.027457
Disopyramide	sinus bradycardia	22	0.0271865
Disopyramide	coarse tremors	23	0.0257543
Disopyramide	skin tags	24	0.0250998
Disopyramide	creatinine increased	25	0.0242754
Disopyramide	decreased forced expiratory volume	26	0.02192
Disopyramide	endocarditis	27	0.021187
Disopyramide	hypothyroidism	28	0.0196958
Disopyramide	Symptoms of hepatitis	29	0.0176861
Disopyramide	deficiency anemia	30	0.0164356
Lidocaine	hypervolemia	1	0.989131
Lidocaine	urinary retention	2	0.947387
Lidocaine	suicidal ideation	3	0.838415
Lidocaine	Gastrointestinal Disorders	4	0.832365
Lidocaine	convulsions	5	0.806332
Lidocaine	congenital glaucoma	6	0.783054
Lidocaine	vascular disease	7	0.583973
Lidocaine	laryngeal edema	8	0.415539
Lidocaine	biliary tract disorder	9	0.392434
Lidocaine	CNS depression	10	0.250909
Lidocaine	shivering	11	0.193345
Lidocaine	hypotension	12	0.186739
Lidocaine	rheumatoid arthritis	13	0.16398
Lidocaine	tendon disorder	14	0.145698
Lidocaine	asthenia	15	0.14566
Lidocaine	voice alteration	16	0.142425
Lidocaine	normal tissue	17	0.141849
Lidocaine	fungemia	18	0.122789
Lidocaine	retinoic acid syndrome	19	0.120919
Lidocaine	angioedema	20	0.109546
Lidocaine	Retinal depigmentation	21	0.0935945
Lidocaine	hypersensitivity vasculitis	22	0.0908734
Lidocaine	postoperative infection	23	0.0906775
Lidocaine	obstructive pulmonary disease	24	0.0900765
Lidocaine	nocturnal dyspnea	25	0.0886461
Lidocaine	cervical ectropion	26	0.0839093
Lidocaine	agitation	27	0.0721224
Lidocaine	drowsiness	28	0.0628773
Lidocaine	cardiac index	29	0.0567025
Lidocaine	paralysis	30	0.0564797
Pamidronic acid	renal failure	1	0.998212
Pamidronic acid	acute renal failure	2	0.997014
Pamidronic acid	electrolyte imbalance	3	0.978612
Pamidronic acid	heartburn	4	0.977632
Pamidronic acid	no drug effect	5	0.924722
Pamidronic acid	laryngotracheal edema	6	0.915473
Pamidronic acid	pleural	7	0.914981
Pamidronic acid	cough	8	0.734475
Pamidronic acid	ARDS	9	0.699463
Pamidronic acid	psychosis	10	0.679339
Pamidronic acid	floaters	11	0.528522
Pamidronic acid	hypertrichosis	12	0.50836
Pamidronic acid	syncope	13	0.450046
Pamidronic acid	sweating	14	0.437481
Pamidronic acid	neutropenia	15	0.394458
Pamidronic acid	myalgia	16	0.374351
Pamidronic acid	vasculitis	17	0.315238
Pamidronic acid	encopresis	18	0.301206
Pamidronic acid	zoster	19	0.292739
[truncated: 19,241 more rows]
